# Supplementary material for: Landscape connectivity for bobcat (Lynx rufus) and lynx (Lynx canadensis) in the Northeastern United States
Source: PLoS One. 2018 Mar 28;13(3):e0194243. doi: 10.1371/journal.pone.0194243 (PMC5874025; doi:10.1371/journal.pone.0194243)
Supplement: S1 Table — (XLS) [file pone.0194243.s003.xls]

## Sheet: Sheet1
LocID	Cat	Date_	Time_	Datetime	Latitude	Longitude	Northing	Easting	Long Zone
43	B1	2005-04-19	1899-12-31 17:03:49	38461.7	44.3898	-73.2266	4.9167e+06	641246	18
56	B1	2005-04-20	1899-12-31 20:02:50	38462.8	44.3814	-73.2397	4.91574e+06	640224	18
68	B1	2005-04-21	1899-12-31 00:03:12	38463	44.3933	-73.2382	4.91706e+06	640315	18
79	B1	2005-04-21	1899-12-31 04:03:30	38463.2	44.3911	-73.2302	4.91684e+06	640960	18
86	B1	2005-04-21	1899-12-31 08:03:58	38463.3	44.3898	-73.2263	4.91669e+06	641270	18
90	B1	2005-04-21	1899-12-31 17:03:44	38463.7	44.3876	-73.2265	4.91646e+06	641262	18
97	B1	2005-04-22	1899-12-31 00:03:56	38464	44.3896	-73.2264	4.91668e+06	641264	18
98	B1	2005-04-22	1899-12-31 05:03:44	38464.2	44.383	-73.2231	4.91595e+06	641539	18
99	B1	2005-04-22	1899-12-31 10:03:44	38464.4	44.3835	-73.224	4.91601e+06	641471	18
100	B1	2005-04-22	1899-12-31 19:03:49	38464.8	44.384	-73.2248	4.91606e+06	641405	18
113	B1	2005-04-22	1899-12-31 23:23:37	38465	44.3804	-73.2237	4.91566e+06	641497	18
125	B1	2005-04-23	1899-12-31 03:42:13	38465.2	44.3839	-73.2383	4.91602e+06	640332	18
129	B1	2005-04-23	1899-12-31 08:03:44	38465.3	44.3817	-73.2433	4.91577e+06	639939	18
132	B1	2005-04-23	1899-12-31 14:03:50	38465.6	44.3819	-73.2438	4.91579e+06	639896	18
137	B1	2005-04-23	1899-12-31 18:23:50	38465.8	44.378	-73.2428	4.91536e+06	639987	18
148	B1	2005-04-23	1899-12-31 22:42:40	38465.9	44.365	-73.2622	4.91388e+06	638471	18
160	B1	2005-04-24	1899-12-31 02:42:40	38466.1	44.3824	-73.2569	4.91582e+06	638853	18
170	B1	2005-04-24	1899-12-31 06:43:12	38466.3	44.3858	-73.2627	4.91619e+06	638384	18
178	B1	2005-04-24	1899-12-31 17:03:56	38466.7	44.3858	-73.2626	4.9162e+06	638392	18
185	B1	2005-04-25	1899-12-31 00:03:44	38467	44.3883	-73.2284	4.91653e+06	641104	18
186	B1	2005-04-25	1899-12-31 05:03:44	38467.2	44.3643	-73.2378	4.91384e+06	640413	18
187	B1	2005-04-25	1899-12-31 10:03:49	38467.4	44.3646	-73.2355	4.91388e+06	640596	18
188	B1	2005-04-25	1899-12-31 15:03:50	38467.6	44.366	-73.2438	4.91402e+06	639931	18
189	B1	2005-04-25	1899-12-31 19:23:44	38467.8	44.3813	-73.2447	4.91573e+06	639828	18
201	B1	2005-04-25	1899-12-31 23:42:12	38468	44.4031	-73.2556	4.91813e+06	638903	18
213	B1	2005-04-26	1899-12-31 03:42:09	38468.2	44.3985	-73.2411	4.91764e+06	640070	18
225	B1	2005-04-26	1899-12-31 07:42:41	38468.3	44.3971	-73.2445	4.91748e+06	639805	18
229	B1	2005-04-26	1899-12-31 14:03:09	38468.6	44.3968	-73.2444	4.91744e+06	639813	18
233	B1	2005-04-26	1899-12-31 18:03:44	38468.8	44.3966	-73.2442	4.91743e+06	639832	18
237	B1	2005-04-27	1899-12-31 00:03:00	38469	44.3721	-73.2466	4.9147e+06	639695	18
238	B1	2005-04-27	1899-12-31 05:03:44	38469.2	44.3649	-73.2359	4.91392e+06	640562	18
239	B1	2005-04-27	1899-12-31 10:03:50	38469.4	44.3649	-73.2357	4.91392e+06	640581	18
240	B1	2005-04-27	1899-12-31 15:05:12	38469.6	44.365	-73.2357	4.91392e+06	640579	18
241	B1	2005-04-27	1899-12-31 19:03:45	38469.8	44.363	-73.2377	4.9137e+06	640431	18
253	B1	2005-04-27	1899-12-31 23:22:49	38470	44.3504	-73.2298	4.91232e+06	641088	18
265	B1	2005-04-28	1899-12-31 03:22:40	38470.1	44.3468	-73.2281	4.91192e+06	641231	18
277	B1	2005-04-28	1899-12-31 07:22:30	38470.3	44.3468	-73.2281	4.91192e+06	641230	18
283	B1	2005-04-28	1899-12-31 17:03:49	38470.7	44.342	-73.2239	4.91139e+06	641578	18
290	B1	2005-04-29	1899-12-31 00:03:50	38471	44.3385	-73.2284	4.911e+06	641226	18
291	B1	2005-04-29	1899-12-31 05:03:56	38471.2	44.3491	-73.2284	4.91218e+06	641202	18
292	B1	2005-04-29	1899-12-31 10:03:45	38471.4	44.3545	-73.2321	4.91276e+06	640894	18
293	B1	2005-04-29	1899-12-31 15:05:50	38471.6	44.3544	-73.2319	4.91276e+06	640906	18
294	B1	2005-04-29	1899-12-31 19:23:50	38471.8	44.3551	-73.2332	4.91283e+06	640807	18
306	B1	2005-04-29	1899-12-31 23:23:37	38472	44.366	-73.2444	4.91402e+06	639884	18
319	B1	2005-04-30	1899-12-31 03:42:50	38472.2	44.3943	-73.2266	4.9172e+06	641239	18
330	B1	2005-04-30	1899-12-31 07:42:13	38472.3	44.3928	-73.2225	4.91704e+06	641570	18
335	B1	2005-04-30	1899-12-31 17:03:25	38472.7	44.3928	-73.2225	4.91704e+06	641564	18
345	B1	2005-04-30	1899-12-31 21:03:50	38472.9	44.3825	-73.2213	4.9159e+06	641685	18
354	B1	2005-05-01	1899-12-31 00:03:50	38473	44.3796	-73.2169	4.91558e+06	642046	18
365	B1	2005-05-01	1899-12-31 04:22:48	38473.2	44.4018	-73.2536	4.91799e+06	639066	18
377	B1	2005-05-01	1899-12-31 08:22:47	38473.3	44.4048	-73.2447	4.91834e+06	639769	18
380	B1	2005-05-01	1899-12-31 14:03:49	38473.6	44.405	-73.2453	4.91835e+06	639720	18
381	B1	2005-05-01	1899-12-31 17:03:44	38473.7	44.4048	-73.2453	4.91834e+06	639720	18
388	B1	2005-05-02	1899-12-31 00:03:04	38474	44.3626	-73.2615	4.91361e+06	638532	18
389	B1	2005-05-02	1899-12-31 05:03:05	38474.2	44.3649	-73.2358	4.91392e+06	640572	18
390	B1	2005-05-02	1899-12-31 15:03:47	38474.6	44.365	-73.2358	4.91393e+06	640572	18
391	B1	2005-05-02	1899-12-31 19:03:50	38474.8	44.3667	-73.2462	4.9141e+06	639742	18
404	B1	2005-05-02	1899-12-31 23:22:40	38475	44.3843	-73.2227	4.91609e+06	641575	18
416	B1	2005-05-03	1899-12-31 03:22:24	38475.1	44.3947	-73.2224	4.91725e+06	641572	18
425	B1	2005-05-03	1899-12-31 07:23:47	38475.3	44.3935	-73.2224	4.91711e+06	641570	18
429	B1	2005-05-03	1899-12-31 17:03:44	38475.7	44.3937	-73.2258	4.91714e+06	641297	18
436	B1	2005-05-04	1899-12-31 00:03:44	38476	44.362	-73.2511	4.91357e+06	639364	18
437	B1	2005-05-04	1899-12-31 10:03:47	38476.4	44.3331	-73.2285	4.9104e+06	641235	18
438	B1	2005-05-04	1899-12-31 15:03:46	38476.6	44.3347	-73.2302	4.91057e+06	641094	18
439	B1	2005-05-04	1899-12-31 19:03:51	38476.8	44.3481	-73.2305	4.91206e+06	641037	18
452	B1	2005-05-04	1899-12-31 23:22:50	38477	44.3841	-73.2618	4.91601e+06	638457	18
462	B1	2005-05-05	1899-12-31 03:23:39	38477.1	44.3968	-73.2321	4.91747e+06	640796	18
474	B1	2005-05-05	1899-12-31 07:23:46	38477.3	44.3887	-73.2275	4.91657e+06	641179	18
480	B1	2005-05-05	1899-12-31 14:03:39	38477.6	44.3901	-73.2267	4.91673e+06	641238	18
484	B1	2005-05-05	1899-12-31 18:22:49	38477.8	44.3874	-73.2265	4.91643e+06	641262	18
487	B1	2005-05-06	1899-12-31 00:03:49	38478	44.378	-73.2094	4.91542e+06	642645	18
488	B1	2005-05-06	1899-12-31 05:03:46	38478.2	44.3827	-73.2239	4.91592e+06	641479	18
489	B1	2005-05-06	1899-12-31 10:03:46	38478.4	44.3834	-73.2228	4.916e+06	641565	18
490	B1	2005-05-06	1899-12-31 19:03:44	38478.8	44.3827	-73.2235	4.91592e+06	641510	18
500	B1	2005-05-06	1899-12-31 23:03:48	38479	44.3859	-73.2233	4.91627e+06	641516	18
512	B1	2005-05-07	1899-12-31 03:03:49	38479.1	44.3845	-73.2293	4.9161e+06	641045	18
524	B1	2005-05-07	1899-12-31 07:03:54	38479.3	44.3814	-73.243	4.91574e+06	639961	18
528	B1	2005-05-07	1899-12-31 17:23:56	38479.7	44.3815	-73.243	4.91575e+06	639960	18
541	B1	2005-05-07	1899-12-31 21:43:44	38479.9	44.3597	-73.2523	4.91331e+06	639273	18
553	B1	2005-05-08	1899-12-31 02:02:51	38480.1	44.398	-73.2359	4.9176e+06	640490	18
565	B1	2005-05-08	1899-12-31 06:02:13	38480.3	44.404	-73.2453	4.91824e+06	639722	18
575	B1	2005-05-08	1899-12-31 14:03:44	38480.6	44.3969	-73.243	4.91746e+06	639925	18
580	B1	2005-05-08	1899-12-31 18:22:50	38480.8	44.394	-73.2424	4.91714e+06	639978	18
584	B1	2005-05-09	1899-12-31 05:03:49	38481.2	44.3721	-73.2615	4.91467e+06	638513	18
585	B1	2005-05-09	1899-12-31 15:03:49	38481.6	44.3702	-73.2625	4.91446e+06	638432	18
586	B1	2005-05-09	1899-12-31 19:03:44	38481.8	44.3721	-73.2614	4.91468e+06	638517	18
599	B1	2005-05-09	1899-12-31 23:22:37	38482	44.362	-73.2319	4.91361e+06	640893	18
611	B1	2005-05-10	1899-12-31 03:22:37	38482.1	44.3483	-73.2269	4.91209e+06	641319	18
621	B1	2005-05-10	1899-12-31 07:42:55	38482.3	44.3363	-73.2321	4.91075e+06	640939	18
625	B1	2005-05-10	1899-12-31 14:03:50	38482.6	44.3355	-73.2319	4.91065e+06	640956	18
629	B1	2005-05-10	1899-12-31 18:23:37	38482.8	44.334	-73.2311	4.91049e+06	641022	18
632	B1	2005-05-11	1899-12-31 00:03:46	38483	44.3329	-73.2278	4.91037e+06	641291	18
633	B1	2005-05-11	1899-12-31 05:03:12	38483.2	44.3646	-73.2366	4.91388e+06	640508	18
634	B1	2005-05-11	1899-12-31 19:03:44	38483.8	44.369	-73.2425	4.91437e+06	640033	18
646	B1	2005-05-11	1899-12-31 23:03:49	38484	44.3927	-73.2314	4.91702e+06	640855	18
657	B1	2005-05-12	1899-12-31 03:23:12	38484.1	44.3853	-73.2216	4.91621e+06	641653	18
668	B1	2005-05-12	1899-12-31 07:23:12	38484.3	44.3779	-73.2172	4.91539e+06	642028	18
674	B1	2005-05-12	1899-12-31 14:03:44	38484.6	44.3786	-73.2216	4.91546e+06	641672	18
678	B1	2005-05-12	1899-12-31 18:03:46	38484.8	44.3828	-73.2242	4.91593e+06	641458	18
682	B1	2005-05-13	1899-12-31 00:03:46	38485	44.409	-73.2503	4.91879e+06	639312	18
683	B1	2005-05-13	1899-12-31 05:03:56	38485.2	44.3967	-73.2438	4.91743e+06	639858	18
684	B1	2005-05-13	1899-12-31 10:03:46	38485.4	44.3967	-73.2442	4.91743e+06	639828	18
685	B1	2005-05-13	1899-12-31 15:03:50	38485.6	44.3967	-73.2442	4.91743e+06	639828	18
686	B1	2005-05-13	1899-12-31 19:43:50	38485.8	44.3907	-73.2433	4.91677e+06	639914	18
687	B1	2005-05-13	1899-12-31 20:02:56	38485.8	44.3918	-73.2511	4.91688e+06	639289	18
699	B1	2005-05-14	1899-12-31 00:02:43	38486	44.3881	-73.2535	4.91647e+06	639107	18
711	B1	2005-05-14	1899-12-31 04:03:37	38486.2	44.3656	-73.2474	4.91398e+06	639652	18
723	B1	2005-05-14	1899-12-31 08:02:57	38486.3	44.3626	-73.2503	4.91364e+06	639423	18
726	B1	2005-05-14	1899-12-31 17:03:37	38486.7	44.3681	-73.2454	4.91425e+06	639799	18
739	B1	2005-05-14	1899-12-31 21:22:38	38486.9	44.3853	-73.2328	4.91619e+06	640763	18
747	B1	2005-05-15	1899-12-31 01:42:40	38487.1	44.3993	-73.2258	4.91776e+06	641289	18
759	B1	2005-05-15	1899-12-31 05:43:50	38487.2	44.3942	-73.226	4.91719e+06	641281	18
766	B1	2005-05-15	1899-12-31 17:03:49	38487.7	44.3909	-73.2235	4.91683e+06	641493	18
778	B1	2005-05-16	1899-12-31 21:22:37	38488.9	44.3528	-73.2397	4.91257e+06	640291	18
786	B1	2005-05-17	1899-12-31 01:42:46	38489.1	44.3528	-73.2397	4.91256e+06	640291	18
798	B1	2005-05-17	1899-12-31 05:43:58	38489.2	44.3551	-73.252	4.9128e+06	639308	18
808	B1	2005-05-17	1899-12-31 14:03:57	38489.6	44.3567	-73.2507	4.91298e+06	639409	18
812	B1	2005-05-17	1899-12-31 18:23:37	38489.8	44.3531	-73.2467	4.91259e+06	639737	18
826	B1	2005-05-18	1899-12-31 22:42:37	38490.9	44.3528	-73.2398	4.91256e+06	640282	18
840	B1	2005-05-19	1899-12-31 04:42:18	38491.2	44.3645	-73.2348	4.91387e+06	640658	18
848	B1	2005-05-19	1899-12-31 08:43:37	38491.4	44.365	-73.2356	4.91392e+06	640587	18
850	B1	2005-05-19	1899-12-31 14:03:09	38491.6	44.3649	-73.2356	4.91392e+06	640588	18
854	B1	2005-05-19	1899-12-31 18:03:13	38491.8	44.3639	-73.2393	4.9138e+06	640294	18
858	B1	2005-05-20	1899-12-31 00:03:46	38492	44.4056	-73.2595	4.9184e+06	638591	18
859	B1	2005-05-20	1899-12-31 05:03:46	38492.2	44.3793	-73.2241	4.91553e+06	641471	18
860	B1	2005-05-21	1899-12-31 20:17:38	38493.8	44.392	-73.2387	4.91692e+06	640278	18
871	B1	2005-05-22	1899-12-31 00:23:11	38494	44.373	-73.2183	4.91485e+06	641946	18
877	B1	2005-05-22	1899-12-31 04:43:00	38494.2	44.3918	-73.2389	4.9169e+06	640265	18
888	B1	2005-05-22	1899-12-31 08:43:00	38494.4	44.3919	-73.2385	4.91691e+06	640298	18
890	B1	2005-05-23	1899-12-31 00:04:00	38495	44.3904	-73.2229	4.91677e+06	641542	18
900	B11	2005-12-30	1899-12-31 15:17:07	38716.6	43.973	-73.1187	4.8706e+06	650905	18
901	B11	2005-12-31	1899-12-31 05:24:37	38717.2	43.9733	-73.1184	4.87063e+06	650927	18
908	B11	2005-12-31	1899-12-31 11:43:55	38717.5	43.9733	-73.1184	4.87063e+06	650927	18
913	B11	2005-12-31	1899-12-31 22:23:12	38717.9	43.9731	-73.1185	4.87061e+06	650918	18
916	B11	2006-01-01	1899-12-31 05:44:49	38718.2	43.9733	-73.1184	4.87063e+06	650926	18
922	B11	2006-01-01	1899-12-31 09:43:43	38718.4	43.9733	-73.1184	4.87063e+06	650928	18
928	B11	2006-01-01	1899-12-31 22:03:40	38718.9	43.9733	-73.1184	4.87062e+06	650927	18
930	B11	2006-01-02	1899-12-31 05:03:55	38719.2	43.9733	-73.1184	4.87062e+06	650924	18
931	B11	2006-01-02	1899-12-31 15:03:37	38719.6	43.9746	-73.1169	4.87077e+06	651043	18
932	B11	2006-01-03	1899-12-31 04:04:41	38720.2	43.9733	-73.1183	4.87063e+06	650930	18
945	B11	2006-01-03	1899-12-31 08:43:38	38720.4	43.9764	-73.1157	4.87098e+06	651129	18
950	B11	2006-01-03	1899-12-31 13:43:43	38720.6	43.9772	-73.116	4.87107e+06	651108	18
952	B11	2006-01-03	1899-12-31 19:03:02	38720.8	43.9837	-73.1168	4.87178e+06	651024	18
953	B11	2006-01-04	1899-12-31 15:03:37	38721.6	43.9824	-73.1166	4.87164e+06	651046	18
954	B11	2006-01-05	1899-12-31 00:23:04	38722	43.9839	-73.1061	4.87183e+06	651886	18
966	B11	2006-01-05	1899-12-31 05:03:49	38722.2	43.9841	-73.1061	4.87185e+06	651882	18
970	B11	2006-01-05	1899-12-31 11:04:49	38722.5	43.9838	-73.1061	4.87182e+06	651881	18
977	B11	2006-01-05	1899-12-31 19:03:12	38722.8	43.984	-73.1061	4.87184e+06	651882	18
978	B11	2006-01-06	1899-12-31 15:04:40	38723.6	43.9773	-73.116	4.87108e+06	651107	18
979	B11	2006-01-06	1899-12-31 20:03:29	38723.8	43.9807	-73.1137	4.87146e+06	651284	18
980	B11	2006-01-07	1899-12-31 00:03:00	38724	43.9814	-73.1074	4.87155e+06	651789	18
993	B11	2006-01-07	1899-12-31 04:23:51	38724.2	43.9815	-73.1072	4.87156e+06	651801	18
1001	B11	2006-01-07	1899-12-31 08:23:37	38724.3	43.9814	-73.1073	4.87155e+06	651795	18
1012	B11	2006-01-07	1899-12-31 12:42:38	38724.5	43.9815	-73.1073	4.87156e+06	651794	18
1017	B11	2006-01-07	1899-12-31 19:03:54	38724.8	43.9837	-73.1053	4.87181e+06	651951	18
1019	B11	2006-01-07	1899-12-31 23:03:37	38725	43.9841	-73.106	4.87185e+06	651889	18
1026	B11	2006-01-08	1899-12-31 03:03:49	38725.1	43.9815	-73.1073	4.87156e+06	651795	18
1029	B11	2006-01-08	1899-12-31 08:03:12	38725.3	43.9814	-73.1074	4.87155e+06	651786	18
1030	B11	2006-01-08	1899-12-31 08:23:39	38725.3	43.9814	-73.1073	4.87155e+06	651792	18
1042	B11	2006-01-08	1899-12-31 12:42:00	38725.5	43.9816	-73.1074	4.87157e+06	651782	18
1047	B11	2006-01-08	1899-12-31 19:03:00	38725.8	43.995	-73.1273	4.87302e+06	650154	18
1048	B11	2006-01-09	1899-12-31 20:03:00	38726.8	43.9969	-73.1337	4.87322e+06	649637	18
1049	B11	2006-01-10	1899-12-31 00:03:00	38727	43.9973	-73.134	4.87326e+06	649609	18
1067	B15	2006-01-19	1899-12-31 06:23:49	38736.3	44.5639	-73.1265	4.93621e+06	648778	18
1077	B15	2006-01-19	1899-12-31 10:42:12	38736.4	44.5638	-73.1261	4.9362e+06	648809	18
1087	B15	2006-01-19	1899-12-31 14:02:37	38736.6	44.563	-73.1265	4.93611e+06	648782	18
1088	B15	2006-01-19	1899-12-31 19:03:18	38736.8	44.5637	-73.1232	4.93619e+06	649039	18
1091	B15	2006-01-19	1899-12-31 23:03:06	38737	44.5583	-73.1257	4.93559e+06	648852	18
1095	B15	2006-01-20	1899-12-31 15:03:21	38737.6	44.5553	-73.1252	4.93526e+06	648904	18
1096	B15	2006-01-20	1899-12-31 20:03:38	38737.8	44.5583	-73.1284	4.93559e+06	648642	18
1097	B15	2006-01-21	1899-12-31 00:03:54	38738	44.5572	-73.1271	4.93547e+06	648748	18
1106	B15	2006-01-21	1899-12-31 04:03:49	38738.2	44.5573	-73.1271	4.93548e+06	648746	18
1119	B15	2006-01-21	1899-12-31 08:22:13	38738.3	44.5615	-73.131	4.93593e+06	648427	18
1131	B15	2006-01-21	1899-12-31 12:22:38	38738.5	44.5588	-73.1276	4.93565e+06	648706	18
1137	B15	2006-01-21	1899-12-31 22:03:49	38738.9	44.5562	-73.1247	4.93536e+06	648941	18
1145	B15	2006-01-22	1899-12-31 04:23:49	38739.2	44.5541	-73.1288	4.93512e+06	648622	18
1146	B15	2006-01-22	1899-12-31 08:24:11	38739.4	44.5544	-73.1283	4.93516e+06	648662	18
1159	B15	2006-01-22	1899-12-31 12:43:49	38739.5	44.5471	-73.1418	4.93432e+06	647604	18
1164	B15	2006-01-22	1899-12-31 19:03:49	38739.8	44.5466	-73.1405	4.93427e+06	647711	18
1167	B15	2006-01-22	1899-12-31 23:03:49	38740	44.5482	-73.1427	4.93444e+06	647526	18
1170	B15	2006-01-23	1899-12-31 05:03:54	38740.2	44.5483	-73.1431	4.93445e+06	647495	18
1171	B15	2006-01-23	1899-12-31 10:03:51	38740.4	44.5565	-73.17	4.93531e+06	645343	18
1172	B15	2006-01-23	1899-12-31 15:03:49	38740.6	44.5658	-73.1731	4.93634e+06	645075	18
1173	B15	2006-01-23	1899-12-31 20:03:49	38740.8	44.5613	-73.1731	4.93584e+06	645086	18
1174	B15	2006-01-24	1899-12-31 02:43:49	38741.1	44.562	-73.1734	4.93592e+06	645058	18
1178	B15	2006-01-24	1899-12-31 08:04:35	38741.3	44.562	-73.1742	4.93591e+06	644995	18
1188	B15	2006-01-24	1899-12-31 12:42:57	38741.5	44.5627	-73.1768	4.93599e+06	644782	18
1193	B15	2006-01-24	1899-12-31 19:03:49	38741.8	44.5594	-73.1773	4.93562e+06	644752	18
1197	B15	2006-01-24	1899-12-31 23:03:49	38742	44.5594	-73.1791	4.93562e+06	644612	18
1201	B15	2006-01-25	1899-12-31 05:03:48	38742.2	44.5615	-73.1783	4.93586e+06	644670	18
1202	B15	2006-01-25	1899-12-31 10:03:49	38742.4	44.5599	-73.1893	4.93566e+06	643799	18
1203	B15	2006-01-25	1899-12-31 15:03:55	38742.6	44.5617	-73.1806	4.93587e+06	644490	18
1204	B15	2006-01-25	1899-12-31 20:03:18	38742.8	44.5669	-73.1846	4.93644e+06	644156	18
1205	B15	2006-01-26	1899-12-31 00:03:48	38743	44.5625	-73.1778	4.93597e+06	644708	18
1218	B15	2006-01-26	1899-12-31 04:22:48	38743.2	44.5626	-73.1776	4.93597e+06	644723	18
1228	B15	2006-01-26	1899-12-31 08:22:11	38743.3	44.5609	-73.1814	4.93579e+06	644422	18
1239	B15	2006-01-26	1899-12-31 12:23:46	38743.5	44.5609	-73.1814	4.93578e+06	644425	18
1242	B15	2006-01-26	1899-12-31 19:03:49	38743.8	44.561	-73.1815	4.93579e+06	644415	18
1244	B15	2006-01-26	1899-12-31 23:23:49	38744	44.561	-73.1815	4.93579e+06	644420	18
1246	B15	2006-01-27	1899-12-31 05:03:49	38744.2	44.5609	-73.1814	4.93578e+06	644422	18
1247	B15	2006-01-27	1899-12-31 10:03:11	38744.4	44.5609	-73.1815	4.93578e+06	644418	18
1248	B15	2006-01-27	1899-12-31 20:03:37	38744.8	44.561	-73.1814	4.93579e+06	644422	18
1249	B15	2006-01-28	1899-12-31 00:03:37	38745	44.561	-73.1815	4.93579e+06	644419	18
1262	B15	2006-01-28	1899-12-31 04:22:43	38745.2	44.5604	-73.1817	4.93573e+06	644400	18
1273	B15	2006-01-28	1899-12-31 08:23:38	38745.3	44.5609	-73.1814	4.93579e+06	644422	18
1283	B15	2006-01-28	1899-12-31 12:42:12	38745.5	44.5613	-73.182	4.93583e+06	644377	18
1288	B15	2006-01-28	1899-12-31 19:03:13	38745.8	44.5609	-73.1813	4.93578e+06	644429	18
1291	B15	2006-01-28	1899-12-31 23:03:49	38746	44.5609	-73.1815	4.93578e+06	644417	18
1300	B15	2006-01-29	1899-12-31 03:22:37	38746.1	44.5605	-73.1818	4.93573e+06	644396	18
1312	B15	2006-01-29	1899-12-31 07:22:12	38746.3	44.561	-73.1814	4.93579e+06	644421	18
1321	B15	2006-01-29	1899-12-31 11:22:37	38746.5	44.5609	-73.1834	4.93578e+06	644267	18
1330	B15	2006-01-29	1899-12-31 19:03:57	38746.8	44.5605	-73.1882	4.93572e+06	643882	18
1334	B15	2006-01-29	1899-12-31 23:03:49	38747	44.561	-73.1814	4.93579e+06	644425	18
1338	B15	2006-01-30	1899-12-31 05:03:49	38747.2	44.561	-73.1815	4.93579e+06	644420	18
1339	B15	2006-01-30	1899-12-31 10:03:49	38747.4	44.5601	-73.1804	4.93569e+06	644504	18
1340	B15	2006-01-31	1899-12-31 00:23:00	38748	44.561	-73.1816	4.93579e+06	644406	18
1351	B15	2006-01-31	1899-12-31 04:42:37	38748.2	44.5606	-73.1817	4.93575e+06	644398	18
1363	B15	2006-01-31	1899-12-31 08:43:38	38748.4	44.5605	-73.1817	4.93574e+06	644400	18
1374	B15	2006-01-31	1899-12-31 12:43:18	38748.5	44.5611	-73.1821	4.9358e+06	644370	18
1379	B15	2006-01-31	1899-12-31 19:03:47	38748.8	44.5593	-73.1863	4.93559e+06	644040	18
1384	B15	2006-01-31	1899-12-31 23:22:12	38749	44.5604	-73.1818	4.93573e+06	644394	18
1386	B15	2006-02-01	1899-12-31 00:03:56	38749	44.5606	-73.1816	4.93575e+06	644406	18
1387	B15	2006-02-01	1899-12-31 05:03:38	38749.2	44.5612	-73.1821	4.93581e+06	644370	18
1388	B15	2006-02-01	1899-12-31 10:03:38	38749.4	44.5604	-73.1818	4.93573e+06	644396	18
1389	B15	2006-02-01	1899-12-31 15:03:12	38749.6	44.5616	-73.187	4.93585e+06	643981	18
1390	B15	2006-02-02	1899-12-31 00:03:27	38750	44.5706	-73.182	4.93686e+06	644353	18
1399	B15	2006-02-02	1899-12-31 04:03:38	38750.2	44.5893	-73.1827	4.93894e+06	644251	18
1402	B15	2006-02-02	1899-12-31 10:24:42	38750.4	44.5846	-73.1871	4.93841e+06	643911	18
1413	B15	2006-02-02	1899-12-31 22:23:49	38750.9	44.5909	-73.1819	4.93911e+06	644311	18
1419	B15	2006-02-03	1899-12-31 05:03:48	38751.2	44.5817	-73.1828	4.93809e+06	644260	18
1420	B15	2006-02-03	1899-12-31 20:03:37	38751.8	44.5821	-73.183	4.93814e+06	644246	18
1421	B15	2006-02-04	1899-12-31 00:03:48	38752	44.5848	-73.1762	4.93845e+06	644779	18
1433	B15	2006-02-04	1899-12-31 04:03:38	38752.2	44.5906	-73.1775	4.93909e+06	644660	18
1438	B15	2006-02-04	1899-12-31 08:03:37	38752.3	44.5931	-73.1843	4.93935e+06	644118	18
1448	B15	2006-02-04	1899-12-31 12:03:47	38752.5	44.5861	-73.1847	4.93857e+06	644103	18
1455	B15	2006-02-04	1899-12-31 19:03:01	38752.8	44.586	-73.1848	4.93856e+06	644091	18
1460	B15	2006-02-04	1899-12-31 23:22:53	38753	44.5833	-73.1855	4.93826e+06	644046	18
1468	B15	2006-02-05	1899-12-31 04:03:37	38753.2	44.5862	-73.1844	4.93859e+06	644126	18
1475	B15	2006-02-05	1899-12-31 08:03:49	38753.3	44.5863	-73.1844	4.9386e+06	644120	18
1480	B15	2006-02-05	1899-12-31 13:24:42	38753.6	44.5851	-73.184	4.93847e+06	644162	18
1483	B15	2006-02-05	1899-12-31 22:23:38	38753.9	44.5853	-73.1832	4.93849e+06	644224	18
1489	B15	2006-02-06	1899-12-31 10:03:02	38754.4	44.5753	-73.1815	4.93738e+06	644381	18
1490	B15	2006-02-06	1899-12-31 15:03:38	38754.6	44.586	-73.1838	4.93856e+06	644173	18
1491	B15	2006-02-06	1899-12-31 20:03:38	38754.8	44.5872	-73.1731	4.93872e+06	645015	18
1492	B15	2006-02-07	1899-12-31 00:03:59	38755	44.5882	-73.1829	4.93882e+06	644237	18
1494	B15	2006-02-07	1899-12-31 09:44:39	38755.4	44.5859	-73.1832	4.93856e+06	644220	18
1499	B15	2006-02-07	1899-12-31 12:43:12	38755.5	44.583	-73.1869	4.93823e+06	643932	18
1504	B15	2006-02-07	1899-12-31 19:03:02	38755.8	44.5794	-73.1826	4.93784e+06	644287	18
1507	B15	2006-02-07	1899-12-31 23:03:43	38756	44.5707	-73.1803	4.93687e+06	644490	18
1511	B15	2006-02-08	1899-12-31 05:03:38	38756.2	44.5749	-73.1651	4.93736e+06	645682	18
1512	B15	2006-02-08	1899-12-31 10:03:00	38756.4	44.5769	-73.1457	4.93762e+06	647222	18
1513	B15	2006-02-08	1899-12-31 15:03:55	38756.6	44.5704	-73.1332	4.93692e+06	648229	18
1514	B15	2006-02-08	1899-12-31 20:03:00	38756.8	44.5707	-73.1516	4.93693e+06	646767	18
1515	B15	2006-02-09	1899-12-31 00:03:11	38757	44.5789	-73.1553	4.93782e+06	646451	18
1528	B15	2006-02-09	1899-12-31 04:22:21	38757.2	44.5857	-73.163	4.93857e+06	645826	18
1539	B15	2006-02-09	1899-12-31 08:22:52	38757.3	44.5855	-73.1629	4.93855e+06	645832	18
1547	B15	2006-02-09	1899-12-31 12:43:48	38757.5	44.5859	-73.1607	4.93859e+06	646009	18
1552	B15	2006-02-09	1899-12-31 19:03:55	38757.8	44.5844	-73.1625	4.93843e+06	645870	18
1557	B15	2006-02-09	1899-12-31 23:22:37	38758	44.5853	-73.1648	4.93852e+06	645683	18
1559	B15	2006-02-10	1899-12-31 05:03:38	38758.2	44.5755	-73.1649	4.93743e+06	645695	18
1560	B15	2006-02-10	1899-12-31 15:03:37	38758.6	44.5839	-73.1853	4.93833e+06	644056	18
1561	B15	2006-02-11	1899-12-31 03:04:38	38759.1	44.5861	-73.1842	4.93858e+06	644141	18
1562	B15	2006-02-11	1899-12-31 07:04:22	38759.3	44.5858	-73.1844	4.93855e+06	644122	18
1567	B15	2006-02-11	1899-12-31 11:22:49	38759.5	44.5814	-73.1796	4.93806e+06	644517	18
1574	B15	2006-02-11	1899-12-31 19:03:48	38759.8	44.584	-73.1806	4.93835e+06	644430	18
1578	B15	2006-02-11	1899-12-31 23:03:49	38760	44.5777	-73.1823	4.93764e+06	644315	18
1586	B15	2006-02-12	1899-12-31 03:03:54	38760.1	44.5745	-73.1813	4.93729e+06	644403	18
1591	B15	2006-02-12	1899-12-31 07:03:53	38760.3	44.5699	-73.1788	4.93679e+06	644606	18
1604	B15	2006-02-12	1899-12-31 11:22:49	38760.5	44.5616	-73.1743	4.93588e+06	644983	18
1610	B15	2006-02-12	1899-12-31 19:03:08	38760.8	44.5821	-73.1677	4.93817e+06	645457	18
1615	B15	2006-02-12	1899-12-31 23:22:38	38761	44.5842	-73.1692	4.93839e+06	645333	18
1618	B15	2006-02-13	1899-12-31 15:03:46	38761.6	44.5823	-73.1809	4.93816e+06	644407	18
1619	B15	2006-02-14	1899-12-31 00:23:49	38762	44.5839	-73.1804	4.93834e+06	644446	18
1632	B15	2006-02-14	1899-12-31 04:42:38	38762.2	44.5693	-73.1833	4.93671e+06	644253	18
1642	B15	2006-02-14	1899-12-31 08:42:38	38762.4	44.5631	-73.176	4.93603e+06	644849	18
1654	B15	2006-02-14	1899-12-31 12:43:46	38762.5	44.5589	-73.1765	4.93557e+06	644818	18
1659	B15	2006-02-14	1899-12-31 22:03:49	38762.9	44.5803	-73.1666	4.93797e+06	645550	18
1666	B15	2006-02-15	1899-12-31 05:03:49	38763.2	44.5727	-73.1723	4.93711e+06	645117	18
1667	B15	2006-02-15	1899-12-31 10:03:05	38763.4	44.5677	-73.1731	4.93656e+06	645069	18
1668	B15	2006-02-15	1899-12-31 15:03:03	38763.6	44.5819	-73.1683	4.93814e+06	645411	18
1669	B15	2006-02-16	1899-12-31 00:03:37	38764	44.5854	-73.1682	4.93852e+06	645412	18
1682	B15	2006-02-16	1899-12-31 04:23:48	38764.2	44.5841	-73.1669	4.93839e+06	645517	18
1692	B15	2006-02-16	1899-12-31 08:23:33	38764.3	44.584	-73.167	4.93838e+06	645513	18
1701	B15	2006-02-16	1899-12-31 12:23:49	38764.5	44.5845	-73.1662	4.93843e+06	645572	18
1705	B15	2006-02-16	1899-12-31 19:03:48	38764.8	44.5793	-73.1689	4.93785e+06	645371	18
1709	B15	2006-02-16	1899-12-31 23:03:38	38765	44.5835	-73.1672	4.93832e+06	645494	18
1711	B15	2006-02-17	1899-12-31 05:04:49	38765.2	44.5779	-73.1703	4.93769e+06	645263	18
1712	B15	2006-02-17	1899-12-31 15:03:11	38765.6	44.5712	-73.1568	4.93697e+06	646349	18
1713	B15	2006-02-18	1899-12-31 00:03:38	38766	44.574	-73.1633	4.93727e+06	645830	18
1725	B15	2006-02-18	1899-12-31 04:03:48	38766.2	44.5747	-73.1632	4.93735e+06	645837	18
1738	B15	2006-02-18	1899-12-31 08:22:12	38766.3	44.5728	-73.1555	4.93715e+06	646454	18
1750	B15	2006-02-18	1899-12-31 12:23:54	38766.5	44.5956	-73.1451	4.9397e+06	647222	18
1756	B15	2006-02-18	1899-12-31 22:03:05	38766.9	44.5725	-73.1609	4.93711e+06	646024	18
1761	B15	2006-02-19	1899-12-31 04:03:54	38767.2	44.5736	-73.1498	4.93725e+06	646899	18
1773	B15	2006-02-19	1899-12-31 08:23:11	38767.3	44.5832	-73.1616	4.9383e+06	645942	18
1785	B15	2006-02-19	1899-12-31 12:42:28	38767.5	44.5869	-73.1646	4.93869e+06	645690	18
1790	B15	2006-02-19	1899-12-31 19:03:02	38767.8	44.5893	-73.1568	4.93899e+06	646305	18
1794	B15	2006-02-19	1899-12-31 23:03:54	38768	44.5856	-73.1636	4.93855e+06	645778	18
1797	B15	2006-02-20	1899-12-31 05:03:42	38768.2	44.5857	-73.1629	4.93857e+06	645828	18
1798	B15	2006-02-20	1899-12-31 10:03:02	38768.4	44.5838	-73.1622	4.93836e+06	645893	18
1799	B15	2006-02-20	1899-12-31 15:03:48	38768.6	44.5974	-73.1557	4.93988e+06	646374	18
1800	B15	2006-02-21	1899-12-31 00:03:44	38769	44.5944	-73.1547	4.93955e+06	646463	18
1802	B15	2006-02-21	1899-12-31 04:43:48	38769.2	44.5948	-73.1553	4.93959e+06	646416	18
1804	B15	2006-02-21	1899-12-31 11:24:37	38769.5	44.5929	-73.1577	4.93938e+06	646229	18
1812	B15	2006-02-21	1899-12-31 23:03:37	38770	44.5933	-73.1577	4.93942e+06	646229	18
1823	B15	2006-02-23	1899-12-31 03:03:49	38771.1	44.5873	-73.1641	4.93875e+06	645736	18
1835	B15	2006-02-23	1899-12-31 07:03:51	38771.3	44.5876	-73.1655	4.93877e+06	645624	18
1847	B15	2006-02-23	1899-12-31 11:03:11	38771.5	44.5816	-73.1736	4.93809e+06	644994	18
1855	B15	2006-02-23	1899-12-31 19:03:49	38771.8	44.5828	-73.166	4.93825e+06	645593	18
1860	B15	2006-02-23	1899-12-31 23:22:48	38772	44.5822	-73.1667	4.93818e+06	645537	18
1863	B15	2006-02-24	1899-12-31 05:03:43	38772.2	44.5821	-73.1682	4.93816e+06	645420	18
1864	B15	2006-02-24	1899-12-31 10:03:11	38772.4	44.5821	-73.168	4.93817e+06	645436	18
1865	B15	2006-02-24	1899-12-31 15:03:30	38772.6	44.5795	-73.1682	4.93787e+06	645425	18
1866	B15	2006-02-24	1899-12-31 20:03:37	38772.8	44.581	-73.1642	4.93805e+06	645741	18
1867	B15	2006-02-25	1899-12-31 00:03:54	38773	44.5848	-73.169	4.93846e+06	645352	18
1876	B15	2006-02-25	1899-12-31 12:24:49	38773.5	44.5778	-73.1722	4.93768e+06	645112	18
1882	B15	2006-02-25	1899-12-31 19:03:49	38773.8	44.5816	-73.1658	4.93811e+06	645614	18
1887	B15	2006-02-25	1899-12-31 23:22:11	38774	44.5837	-73.1661	4.93834e+06	645585	18
1899	B15	2006-02-26	1899-12-31 03:22:41	38774.1	44.5773	-73.1753	4.93761e+06	644867	18
1905	B15	2006-02-26	1899-12-31 11:44:37	38774.5	44.5779	-73.1744	4.93769e+06	644935	18
1912	B15	2006-02-26	1899-12-31 22:03:38	38774.9	44.5704	-73.1513	4.93689e+06	646792	18
1914	B15	2006-02-27	1899-12-31 15:03:53	38775.6	44.5779	-73.1563	4.93771e+06	646379	18
1915	B15	2006-02-27	1899-12-31 20:03:50	38775.8	44.5754	-73.1528	4.93744e+06	646659	18
1916	B15	2006-02-28	1899-12-31 00:03:43	38776	44.572	-73.1496	4.93707e+06	646919	18
1923	B15	2006-02-28	1899-12-31 04:03:41	38776.2	44.572	-73.1492	4.93707e+06	646955	18
1926	B15	2006-02-28	1899-12-31 08:03:38	38776.3	44.5721	-73.1493	4.93708e+06	646945	18
1928	B15	2006-02-28	1899-12-31 12:03:46	38776.5	44.5701	-73.1514	4.93686e+06	646782	18
1931	B15	2006-02-28	1899-12-31 19:03:31	38776.8	44.5754	-73.1531	4.93745e+06	646634	18
1936	B15	2006-02-28	1899-12-31 23:22:58	38777	44.5766	-73.1541	4.93757e+06	646552	18
2732	B15	2006-04-01	1899-12-31 04:02:48	38808.2	44.5764	-73.1749	4.93751e+06	644905	18
2744	B15	2006-04-01	1899-12-31 08:02:29	38808.3	44.5771	-73.1697	4.93761e+06	645314	18
2756	B15	2006-04-01	1899-12-31 12:43:49	38808.5	44.5802	-73.1693	4.93795e+06	645337	18
2759	B15	2006-04-01	1899-12-31 19:03:49	38808.8	44.5821	-73.168	4.93816e+06	645437	18
2763	B15	2006-04-01	1899-12-31 23:03:49	38809	44.5833	-73.1656	4.9383e+06	645619	18
2774	B15	2006-04-02	1899-12-31 03:02:55	38809.1	44.5763	-73.1651	4.93752e+06	645680	18
2786	B15	2006-04-02	1899-12-31 07:02:12	38809.3	44.5833	-73.1627	4.9383e+06	645851	18
2798	B15	2006-04-02	1899-12-31 11:02:12	38809.5	44.5882	-73.1552	4.93887e+06	646434	18
2808	B15	2006-04-02	1899-12-31 19:03:48	38809.8	44.5885	-73.1553	4.93889e+06	646427	18
2812	B15	2006-04-02	1899-12-31 23:02:49	38810	44.5936	-73.1493	4.93947e+06	646892	18
2816	B15	2006-04-03	1899-12-31 05:03:11	38810.2	44.576	-73.145	4.93752e+06	647280	18
2817	B15	2006-04-03	1899-12-31 10:03:49	38810.4	44.5632	-73.1417	4.93611e+06	647572	18
2818	B15	2006-04-03	1899-12-31 20:03:49	38810.8	44.5702	-73.1373	4.9369e+06	647903	18
2819	B15	2006-04-04	1899-12-31 00:03:48	38811	44.5685	-73.1348	4.93671e+06	648110	18
2830	B15	2006-04-04	1899-12-31 04:02:49	38811.2	44.5641	-73.1369	4.93622e+06	647949	18
2842	B15	2006-04-04	1899-12-31 08:02:11	38811.3	44.5658	-73.1445	4.93639e+06	647345	18
2849	B15	2006-04-04	1899-12-31 13:43:48	38811.6	44.5677	-73.1504	4.93659e+06	646866	18
2850	B15	2006-04-04	1899-12-31 22:03:49	38811.9	44.5654	-73.1528	4.93633e+06	646686	18
2856	B15	2006-04-05	1899-12-31 05:03:48	38812.2	44.5632	-73.1576	4.93608e+06	646310	18
2857	B15	2006-04-05	1899-12-31 10:03:06	38812.4	44.5619	-73.1644	4.93592e+06	645771	18
2858	B15	2006-04-05	1899-12-31 15:03:49	38812.6	44.5601	-73.1646	4.93572e+06	645759	18
2859	B15	2006-04-05	1899-12-31 20:03:48	38812.8	44.5601	-73.1648	4.93572e+06	645749	18
2860	B15	2006-04-06	1899-12-31 00:04:49	38813	44.5602	-73.1704	4.93573e+06	645301	18
2872	B15	2006-04-06	1899-12-31 04:02:49	38813.2	44.5616	-73.174	4.93588e+06	645007	18
2884	B15	2006-04-06	1899-12-31 08:02:03	38813.3	44.5621	-73.1772	4.93593e+06	644754	18
2896	B15	2006-04-06	1899-12-31 12:02:38	38813.5	44.5613	-73.1776	4.93583e+06	644729	18
2902	B15	2006-04-06	1899-12-31 19:07:57	38813.8	44.5747	-73.1725	4.93733e+06	645096	18
2903	B15	2006-04-09	1899-12-31 09:46:54	38816.4	44.5841	-73.1667	4.93838e+06	645535	18
2917	B15	2006-04-09	1899-12-31 14:02:06	38816.6	44.5807	-73.1661	4.938e+06	645593	18
2918	B15	2006-04-11	1899-12-31 01:44:55	38818.1	44.5769	-73.169	4.93758e+06	645367	18
2931	B15	2006-04-11	1899-12-31 06:03:56	38818.3	44.5794	-73.1695	4.93785e+06	645323	18
2946	B15	2006-04-13	1899-12-31 10:22:49	38820.4	44.5654	-73.1547	4.93633e+06	646535	18
2956	B15	2006-04-13	1899-12-31 19:03:00	38820.8	44.5681	-73.1503	4.93664e+06	646880	18
2960	B15	2006-04-15	1899-12-31 23:03:00	38823	44.5795	-73.1682	4.93787e+06	645426	18
2976	B20	2006-02-11	1899-12-31 17:03:43	38759.7	44.4255	-73.1447	4.92081e+06	647682	18
2985	B20	2006-02-11	1899-12-31 21:23:03	38759.9	44.4256	-73.1447	4.92081e+06	647681	18
2990	B20	2006-02-12	1899-12-31 00:23:13	38760	44.4256	-73.1447	4.92081e+06	647684	18
2997	B20	2006-02-12	1899-12-31 04:43:38	38760.2	44.4256	-73.1446	4.92081e+06	647687	18
3004	B20	2006-02-12	1899-12-31 08:43:53	38760.4	44.4256	-73.1446	4.92082e+06	647690	18
3006	B20	2006-02-12	1899-12-31 14:03:49	38760.6	44.4061	-73.1459	4.91865e+06	647637	18
3007	B20	2006-02-13	1899-12-31 10:03:49	38761.4	44.3751	-73.0993	4.9153e+06	651424	18
3008	B20	2006-02-13	1899-12-31 15:03:48	38761.6	44.3622	-73.1155	4.91383e+06	650163	18
3009	B20	2006-02-13	1899-12-31 20:03:54	38761.8	44.3581	-73.1204	4.91337e+06	649788	18
3018	B20	2006-02-14	1899-12-31 00:42:49	38762	44.374	-73.1018	4.91516e+06	651227	18
3030	B20	2006-02-14	1899-12-31 04:42:48	38762.2	44.3866	-73.1023	4.91656e+06	651158	18
3042	B20	2006-02-14	1899-12-31 08:42:49	38762.4	44.3891	-73.1005	4.91685e+06	651296	18
3044	B20	2006-02-14	1899-12-31 14:03:49	38762.6	44.388	-73.0984	4.91673e+06	651460	18
3052	B20	2006-02-15	1899-12-31 00:03:48	38763	44.3936	-73.081	4.91738e+06	652833	18
3053	B20	2006-02-15	1899-12-31 05:03:46	38763.2	44.3831	-73.0919	4.91619e+06	651995	18
3055	B20	2006-02-15	1899-12-31 19:03:40	38763.8	44.3778	-73.0901	4.9156e+06	652152	18
3067	B20	2006-02-15	1899-12-31 23:02:48	38764	44.3826	-73.0939	4.91614e+06	651837	18
3086	B20	2006-02-16	1899-12-31 07:03:12	38764.3	44.3707	-73.1053	4.91479e+06	650955	18
3093	B20	2006-02-16	1899-12-31 14:03:49	38764.6	44.3603	-73.1208	4.9136e+06	649749	18
3101	B20	2006-02-17	1899-12-31 00:03:55	38765	44.3926	-73.0906	4.91725e+06	652069	18
3102	B20	2006-02-17	1899-12-31 05:03:38	38765.2	44.3798	-73.0604	4.91589e+06	654512	18
3104	B20	2006-02-17	1899-12-31 15:03:49	38765.6	44.392	-73.0637	4.91723e+06	654216	18
3105	B20	2006-02-17	1899-12-31 19:03:43	38765.8	44.3928	-73.0903	4.91728e+06	652099	18
3131	B20	2006-02-18	1899-12-31 03:43:48	38766.2	44.403	-73.1132	4.91837e+06	650249	18
3143	B20	2006-02-18	1899-12-31 07:42:37	38766.3	44.4033	-73.1132	4.9184e+06	650241	18
3148	B20	2006-02-18	1899-12-31 18:22:48	38766.8	44.4031	-73.1131	4.91837e+06	650254	18
3153	B20	2006-02-19	1899-12-31 01:43:11	38767.1	44.403	-73.1131	4.91837e+06	650255	18
3170	B20	2006-02-19	1899-12-31 14:03:49	38767.6	44.4031	-73.1131	4.91838e+06	650253	18
3174	B20	2006-02-19	1899-12-31 18:02:22	38767.8	44.403	-73.1131	4.91837e+06	650256	18
3178	B20	2006-02-20	1899-12-31 15:03:38	38768.6	44.4031	-73.1131	4.91838e+06	650251	18
3179	B20	2006-02-20	1899-12-31 19:43:49	38768.8	44.4115	-73.1234	4.91929e+06	649413	18
3192	B20	2006-02-21	1899-12-31 00:03:53	38769	44.4094	-73.1456	4.91902e+06	647646	18
3204	B20	2006-02-21	1899-12-31 04:03:49	38769.2	44.406	-73.1186	4.91869e+06	649805	18
3220	B20	2006-02-21	1899-12-31 14:03:49	38769.6	44.4031	-73.1131	4.91838e+06	650253	18
3225	B20	2006-02-21	1899-12-31 18:23:51	38769.8	44.401	-73.1035	4.91816e+06	651026	18
3250	B20	2006-02-23	1899-12-31 02:42:11	38771.1	44.4246	-73.1504	4.9207e+06	647230	18
3260	B20	2006-02-23	1899-12-31 06:42:49	38771.3	44.4145	-73.1351	4.9196e+06	648472	18
3273	B20	2006-02-23	1899-12-31 18:22:43	38771.8	44.4145	-73.141	4.91959e+06	648002	18
3286	B20	2006-02-24	1899-12-31 22:23:25	38772.9	44.4051	-73.1016	4.91862e+06	651161	18
3304	B20	2006-02-25	1899-12-31 17:04:16	38773.7	44.3615	-73.1196	4.91375e+06	649841	18
3313	B20	2006-02-25	1899-12-31 21:22:37	38773.9	44.3638	-73.1046	4.91403e+06	651029	18
3336	B20	2006-02-26	1899-12-31 08:44:49	38774.4	44.3608	-73.1224	4.91367e+06	649621	18
3337	B20	2006-02-26	1899-12-31 17:43:53	38774.7	44.3617	-73.1198	4.91377e+06	649825	18
3358	B20	2006-02-28	1899-12-31 01:42:46	38776.1	44.4036	-73.0891	4.91848e+06	652165	18
3370	B20	2006-02-28	1899-12-31 05:43:47	38776.2	44.3816	-73.1197	4.91598e+06	649781	18
3421	B20	2006-03-03	1899-12-31 15:04:49	38779.6	44.3613	-73.1205	4.91372e+06	649772	18
3463	B20	2006-03-04	1899-12-31 21:22:49	38780.9	44.3635	-73.1173	4.91397e+06	650021	18
3538	B20	2006-03-07	1899-12-31 06:42:49	38783.3	44.373	-73.1014	4.91505e+06	651264	18
3553	B20	2006-03-08	1899-12-31 15:03:49	38784.6	44.3587	-73.1205	4.91343e+06	649778	18
3602	B20	2006-03-10	1899-12-31 00:03:37	38786	44.3998	-73.0962	4.91804e+06	651605	18
3655	B20	2006-03-11	1899-12-31 22:03:49	38787.9	44.2846	-73.0264	4.90537e+06	657472	18
3718	B20	2006-03-16	1899-12-31 04:23:49	38792.2	44.3303	-73.0498	4.91041e+06	655485	18
3743	B20	2006-03-17	1899-12-31 15:03:55	38793.6	44.355	-73.0602	4.91313e+06	654596	18
3804	B20	2006-03-18	1899-12-31 22:22:54	38794.9	44.3963	-73.0727	4.9177e+06	653488	18
3838	B20	2006-03-20	1899-12-31 05:03:49	38796.2	44.3814	-73.0988	4.916e+06	651451	18
3887	B20	2006-03-21	1899-12-31 18:22:36	38797.8	44.3691	-73.0491	4.91472e+06	655437	18
3929	B20	2006-03-23	1899-12-31 07:03:39	38799.3	44.3888	-73.0972	4.91681e+06	651556	18
3947	B20	2006-03-24	1899-12-31 19:03:38	38800.8	44.3823	-73.0819	4.91612e+06	652792	18
4001	B20	2006-03-26	1899-12-31 01:04:56	38802	44.3582	-73.0149	4.91358e+06	658194	18
4022	B20	2006-03-27	1899-12-31 15:03:38	38803.6	44.3654	-73.0255	4.91435e+06	657328	18
4065	B20	2006-03-28	1899-12-31 18:22:12	38804.8	44.3829	-73.0923	4.91618e+06	651962	18
4094	B20	2006-03-30	1899-12-31 03:22:06	38806.1	44.361	-73.1206	4.91369e+06	649764	18
4134	B20	2006-03-31	1899-12-31 23:22:24	38808	44.3625	-73.1087	4.91387e+06	650705	18
4203	B20	2006-04-03	1899-12-31 00:03:49	38810	44.3979	-73.1207	4.91778e+06	649661	18
4236	B20	2006-04-05	1899-12-31 05:03:53	38812.2	44.3881	-73.0865	4.91676e+06	652411	18
4283	B20	2006-04-07	1899-12-31 00:03:55	38814	44.3834	-73.0938	4.91623e+06	651841	18
4329	B20	2006-04-08	1899-12-31 18:22:01	38815.8	44.3513	-73.0309	4.91278e+06	656936	18
4383	B20	2006-04-10	1899-12-31 10:03:48	38817.4	44.3889	-73.0745	4.91687e+06	653366	18
4427	B20	2006-04-12	1899-12-31 15:03:49	38819.6	44.3999	-73.1183	4.91801e+06	649845	18
4472	B20	2006-04-14	1899-12-31 05:03:49	38821.2	44.3818	-73.0917	4.91605e+06	652014	18
4542	B20	2006-04-16	1899-12-31 02:23:38	38823.1	44.4011	-73.0892	4.9182e+06	652162	18
4607	B20	2006-04-18	1899-12-31 18:03:00	38825.8	44.3804	-73.0903	4.9159e+06	652127	18
4649	B20	2006-04-21	1899-12-31 05:04:14	38828.2	44.381	-73.0866	4.91597e+06	652421	18
4706	B20	2006-04-22	1899-12-31 22:43:40	38829.9	44.3891	-73.1006	4.91684e+06	651285	18
4750	B20	2006-04-24	1899-12-31 23:22:37	38832	44.3763	-73.0904	4.91545e+06	652129	18
4805	B20	2006-04-27	1899-12-31 03:43:36	38834.2	44.3619	-73.1208	4.91379e+06	649745	18
4847	B20	2006-04-29	1899-12-31 03:02:43	38836.1	44.2938	-73.0301	4.9064e+06	657155	18
4921	B20	2006-04-30	1899-12-31 18:23:51	38837.8	44.3642	-73.1237	4.91404e+06	649508	18
4934	B20	2006-05-01	1899-12-31 22:23:49	38838.9	44.3595	-73.1182	4.91353e+06	649960	18
4942	B20	2006-05-02	1899-12-31 02:22:49	38839.1	44.3596	-73.1179	4.91353e+06	649982	18
4967	B20	2006-05-02	1899-12-31 18:03:43	38839.8	44.358	-73.0427	4.9135e+06	655981	18
4971	B20	2006-05-03	1899-12-31 10:03:49	38840.4	44.3795	-73.0539	4.91586e+06	655032	18
4984	B20	2006-05-03	1899-12-31 23:02:37	38841	44.3912	-73.0733	4.91713e+06	653453	18
5003	B20	2006-05-04	1899-12-31 09:03:49	38841.4	44.4023	-73.1087	4.9183e+06	650607	18
5011	B20	2006-05-05	1899-12-31 05:03:48	38842.2	44.4058	-73.1245	4.91866e+06	649341	18
5044	B20	2006-05-06	1899-12-31 07:03:38	38843.3	44.3752	-73.1241	4.91525e+06	649449	18
5050	B20	2006-05-06	1899-12-31 17:03:48	38843.7	44.3855	-73.1125	4.91643e+06	650348	18
5080	B20	2006-05-07	1899-12-31 05:42:00	38844.2	44.3902	-73.124	4.91692e+06	649416	18
5095	B20	2006-05-08	1899-12-31 05:03:49	38845.2	44.3656	-73.1211	4.9142e+06	649712	18
5121	B20	2006-05-09	1899-12-31 03:22:38	38846.1	44.3891	-73.1243	4.91681e+06	649399	18
5131	B20	2006-05-09	1899-12-31 07:23:37	38846.3	44.421	-73.1076	4.92038e+06	650643	18
5142	B20	2006-05-10	1899-12-31 05:03:57	38847.2	44.3988	-73.0856	4.91795e+06	652453	18
5154	B20	2006-05-11	1899-12-31 00:05:51	38848	44.3864	-73.0568	4.91663e+06	654778	18
5172	B20	2006-05-11	1899-12-31 08:43:08	38848.4	44.3902	-73.0615	4.91705e+06	654392	18
5179	B20	2006-05-12	1899-12-31 05:03:38	38849.2	44.3595	-73.1205	4.91352e+06	649773	18
5190	B20	2006-05-12	1899-12-31 23:23:51	38850	44.3518	-73.1159	4.91267e+06	650159	18
5218	B20	2006-05-13	1899-12-31 14:03:47	38850.6	44.4093	-73.0903	4.91911e+06	652050	18
5219	B20	2006-05-13	1899-12-31 18:43:22	38850.8	44.4084	-73.0864	4.91901e+06	652364	18
5245	B20	2006-05-14	1899-12-31 08:43:37	38851.4	44.3624	-73.0339	4.91401e+06	656665	18
5247	B20	2006-05-14	1899-12-31 14:03:03	38851.6	44.3625	-73.0338	4.91402e+06	656673	18
5254	B20	2006-05-15	1899-12-31 10:03:41	38852.4	44.3593	-73.0276	4.91367e+06	657179	18
5266	B20	2006-05-15	1899-12-31 23:22:37	38853	44.3627	-73.0598	4.91399e+06	654608	18
5292	B20	2006-05-16	1899-12-31 17:03:53	38853.7	44.405	-73.0701	4.91866e+06	653673	18
5300	B20	2006-05-17	1899-12-31 21:02:18	38854.9	44.3982	-73.1129	4.91783e+06	650283	18
5326	B20	2006-05-18	1899-12-31 08:03:09	38855.3	44.3791	-73.1195	4.9157e+06	649804	18
5349	B20	2006-05-20	1899-12-31 05:22:47	38857.2	44.4079	-73.1249	4.91889e+06	649299	18
5371	B20	2006-05-20	1899-12-31 21:03:24	38857.9	44.4115	-73.0856	4.91936e+06	652422	18
5392	B20	2006-05-21	1899-12-31 05:03:37	38858.2	44.4119	-73.0842	4.91941e+06	652531	18
5403	B20	2006-05-22	1899-12-31 00:03:44	38859	44.4008	-73.0854	4.91817e+06	652467	18
5407	B20	2006-05-22	1899-12-31 20:23:38	38859.8	44.3898	-73.0821	4.91696e+06	652758	18
5438	B20	2006-05-23	1899-12-31 09:03:59	38860.4	44.3608	-73.0631	4.91377e+06	654343	18
5439	B20	2006-05-23	1899-12-31 17:43:50	38860.7	44.3587	-73.0485	4.91357e+06	655516	18
5446	B20	2006-05-24	1899-12-31 19:23:25	38861.8	44.3581	-73.0473	4.9135e+06	655612	18
5480	B20	2006-05-25	1899-12-31 18:43:37	38862.8	44.3908	-73.1194	4.917e+06	649781	18
5482	B20	2006-05-26	1899-12-31 05:03:00	38863.2	44.3787	-73.1221	4.91565e+06	649596	18
5499	B20	2006-05-27	1899-12-31 05:03:37	38864.2	44.3557	-73.1083	4.91312e+06	650757	18
5508	B20	2006-05-27	1899-12-31 17:43:37	38864.7	44.3644	-73.0933	4.91411e+06	651933	18
5541	B20	2006-05-28	1899-12-31 06:03:48	38865.3	44.3924	-73.1181	4.91718e+06	649880	18
5549	B20	2006-05-28	1899-12-31 18:43:13	38865.8	44.3894	-73.1252	4.91684e+06	649324	18
5552	B20	2006-05-29	1899-12-31 19:23:37	38866.8	44.3772	-73.1244	4.91548e+06	649418	18
5576	B20	2006-05-30	1899-12-31 03:22:37	38867.1	44.3768	-73.0977	4.91548e+06	651544	18
5586	B20	2006-05-30	1899-12-31 18:03:53	38867.8	44.4103	-73.0927	4.91921e+06	651856	18
5598	B20	2006-05-31	1899-12-31 22:03:37	38868.9	44.3799	-73.1025	4.91582e+06	651159	18
5607	B20	2006-06-01	1899-12-31 02:02:37	38869.1	44.3565	-73.1008	4.91323e+06	651353	18
5618	B20	2006-06-01	1899-12-31 06:03:45	38869.3	44.4102	-73.0927	4.9192e+06	651856	18
5622	B20	2006-06-01	1899-12-31 18:04:54	38869.8	44.3773	-73.0935	4.91554e+06	651880	18
5624	B20	2006-06-02	1899-12-31 05:03:53	38870.2	44.3821	-73.0945	4.91608e+06	651789	18
5625	B20	2006-06-02	1899-12-31 10:03:50	38870.4	44.3808	-73.0989	4.91593e+06	651441	18
5626	B20	2006-06-02	1899-12-31 15:03:50	38870.6	44.3784	-73.1032	4.91565e+06	651106	18
5627	B20	2006-06-02	1899-12-31 20:03:37	38870.8	44.3751	-73.1099	4.91527e+06	650580	18
5638	B20	2006-06-03	1899-12-31 00:02:48	38871	44.4102	-73.0925	4.9192e+06	651874	18
5649	B20	2006-06-03	1899-12-31 04:03:19	38871.2	44.4062	-73.1104	4.91873e+06	650457	18
5657	B20	2006-06-03	1899-12-31 08:03:37	38871.3	44.3643	-73.0937	4.9141e+06	651902	18
5658	B20	2006-06-03	1899-12-31 18:03:37	38871.8	44.3726	-73.0998	4.91501e+06	651395	18
5666	B20	2006-06-03	1899-12-31 23:03:50	38872	44.3388	-73.0675	4.91132e+06	654053	18
5677	B20	2006-06-04	1899-12-31 03:03:06	38872.1	44.3336	-73.0505	4.91078e+06	655423	18
5687	B20	2006-06-04	1899-12-31 07:02:50	38872.3	44.3144	-73.0192	4.9087e+06	657967	18
5692	B20	2006-06-04	1899-12-31 14:04:52	38872.6	44.3337	-73.0322	4.91082e+06	656878	18
5693	B20	2006-06-04	1899-12-31 18:03:37	38872.8	44.3321	-73.0336	4.91065e+06	656772	18
5697	B20	2006-06-05	1899-12-31 00:03:50	38873	44.332	-73.0337	4.91063e+06	656762	18
5698	B20	2006-06-05	1899-12-31 05:03:34	38873.2	44.3324	-73.0337	4.91067e+06	656763	18
5699	B20	2006-06-05	1899-12-31 15:03:48	38873.6	44.3323	-73.0337	4.91067e+06	656765	18
5700	B20	2006-06-05	1899-12-31 19:03:37	38873.8	44.3318	-73.0337	4.91061e+06	656769	18
5707	B20	2006-06-05	1899-12-31 23:23:38	38874	44.3321	-73.0338	4.91064e+06	656760	18
5714	B20	2006-06-06	1899-12-31 04:03:45	38874.2	44.332	-73.0337	4.91063e+06	656768	18
5721	B20	2006-06-06	1899-12-31 08:03:37	38874.3	44.3322	-73.0331	4.91065e+06	656810	18
5724	B20	2006-06-07	1899-12-31 19:43:54	38875.8	44.3309	-73.0343	4.9105e+06	656721	18
5728	B20	2006-06-07	1899-12-31 23:43:37	38876	44.3312	-73.0333	4.91054e+06	656803	18
5740	B20	2006-06-08	1899-12-31 04:03:52	38876.2	44.3742	-73.0987	4.91519e+06	651475	18
5747	B20	2006-06-08	1899-12-31 08:03:32	38876.3	44.3626	-73.1204	4.91387e+06	649777	18
5750	B20	2006-06-08	1899-12-31 17:43:55	38876.7	44.3783	-73.1123	4.91563e+06	650379	18
5755	B20	2006-06-09	1899-12-31 00:03:37	38877	44.3897	-73.1197	4.91688e+06	649760	18
5756	B20	2006-06-09	1899-12-31 15:03:38	38877.6	44.4004	-73.1148	4.91808e+06	650121	18
5757	B20	2006-06-09	1899-12-31 19:03:38	38877.8	44.4022	-73.1152	4.91827e+06	650091	18
5764	B20	2006-06-09	1899-12-31 23:03:37	38878	44.4046	-73.0982	4.91858e+06	651432	18
5765	B20	2006-06-10	1899-12-31 08:04:49	38878.3	44.4046	-73.0983	4.91857e+06	651432	18
5768	B20	2006-06-10	1899-12-31 18:03:11	38878.8	44.4034	-73.1004	4.91844e+06	651264	18
5779	B20	2006-06-10	1899-12-31 22:23:17	38878.9	44.3883	-73.101	4.91676e+06	651255	18
5791	B20	2006-06-11	1899-12-31 02:23:54	38879.1	44.3958	-73.0466	4.91769e+06	655568	18
5796	B20	2006-06-11	1899-12-31 06:43:46	38879.3	44.3927	-73.0441	4.91735e+06	655777	18
5800	B20	2006-06-11	1899-12-31 19:04:48	38879.8	44.3668	-73.0276	4.9145e+06	657155	18
5801	B20	2006-06-12	1899-12-31 10:03:01	38880.4	44.3693	-73.0245	4.91479e+06	657397	18
5802	B20	2006-06-12	1899-12-31 20:23:54	38880.8	44.3665	-73.0208	4.91449e+06	657700	18
5811	B20	2006-06-13	1899-12-31 00:22:29	38881	44.3603	-72.9997	4.91383e+06	659398	18
5822	B20	2006-06-13	1899-12-31 04:23:35	38881.2	44.3511	-73.0211	4.91278e+06	657720	18
5829	B20	2006-06-13	1899-12-31 08:23:23	38881.3	44.355	-73.0565	4.91314e+06	654884	18
5832	B20	2006-06-13	1899-12-31 14:03:40	38881.6	44.3615	-73.058	4.91386e+06	654753	18
5838	B20	2006-06-14	1899-12-31 00:03:38	38882	44.391	-73.111	4.91703e+06	650451	18
5839	B20	2006-06-14	1899-12-31 19:03:38	38882.8	44.3909	-73.1111	4.91702e+06	650445	18
5850	B20	2006-06-14	1899-12-31 23:03:13	38883	44.3909	-73.111	4.91703e+06	650454	18
5861	B20	2006-06-15	1899-12-31 03:03:37	38883.1	44.3788	-73.1084	4.91569e+06	650687	18
5872	B20	2006-06-15	1899-12-31 07:03:12	38883.3	44.3829	-73.0922	4.91618e+06	651969	18
5878	B20	2006-06-15	1899-12-31 17:23:24	38883.7	44.3736	-73.0998	4.91513e+06	651390	18
5883	B20	2006-06-16	1899-12-31 00:03:23	38884	44.3672	-73.1147	4.91439e+06	650219	18
5884	B20	2006-06-16	1899-12-31 10:03:55	38884.4	44.3637	-73.122	4.91399e+06	649647	18
5885	B20	2006-06-16	1899-12-31 19:03:49	38884.8	44.3636	-73.1224	4.91397e+06	649615	18
5897	B20	2006-06-16	1899-12-31 23:03:38	38885	44.3563	-73.116	4.91318e+06	650142	18
5908	B20	2006-06-17	1899-12-31 03:02:12	38885.1	44.372	-73.0982	4.91495e+06	651523	18
5916	B20	2006-06-17	1899-12-31 07:23:43	38885.3	44.3625	-73.1208	4.91385e+06	649741	18
5922	B20	2006-06-17	1899-12-31 14:03:49	38885.6	44.3505	-73.1	4.91256e+06	651433	18
5925	B20	2006-06-17	1899-12-31 18:03:49	38885.8	44.3562	-73.0828	4.91322e+06	652787	18
5937	B20	2006-06-17	1899-12-31 22:02:37	38885.9	44.3212	-73.0405	4.90941e+06	656253	18
5949	B20	2006-06-18	1899-12-31 02:02:38	38886.1	44.2794	-73.054	4.90474e+06	655285	18
5960	B20	2006-06-18	1899-12-31 06:04:38	38886.3	44.2345	-73.0531	4.89976e+06	655473	18
5968	B20	2006-06-18	1899-12-31 17:43:49	38886.7	44.2454	-73.0579	4.90096e+06	655068	18
5971	B20	2006-06-19	1899-12-31 00:03:43	38887	44.2454	-73.0578	4.90096e+06	655069	18
5972	B20	2006-06-19	1899-12-31 10:03:55	38887.4	44.2454	-73.0578	4.90096e+06	655068	18
5973	B20	2006-06-19	1899-12-31 19:23:54	38887.8	44.2454	-73.0578	4.90096e+06	655070	18
5981	B20	2006-06-19	1899-12-31 23:23:48	38888	44.2544	-73.0472	4.90198e+06	655897	18
5993	B20	2006-06-20	1899-12-31 03:23:38	38888.1	44.2695	-73.0407	4.90368e+06	656375	18
6000	B20	2006-06-20	1899-12-31 07:43:00	38888.3	44.2679	-73.0435	4.90349e+06	656152	18
6003	B20	2006-06-20	1899-12-31 14:03:00	38888.6	44.2965	-73.0415	4.90667e+06	656241	18
6004	B20	2006-06-21	1899-12-31 20:24:00	38889.8	44.3241	-72.9967	4.90983e+06	659740	18
6013	B20	2006-06-22	1899-12-31 00:43:00	38890	44.3819	-73.0869	4.91607e+06	652396	18
6016	B20	2006-06-22	1899-12-31 04:43:00	38890.2	44.3818	-73.0912	4.91605e+06	652049	18
6023	B20	2006-06-20	1899-12-31 14:03:00	38888.6	44.3704	-73.1065	4.91476e+06	650859	18
6024	B20	2006-06-20	1899-12-31 20:24:00	38888.8	44.3705	-73.1065	4.91477e+06	650865	18
6033	B20	2006-06-21	1899-12-31 00:43:00	38889	44.4049	-73.1111	4.91858e+06	650409	18
6036	B20	2006-06-21	1899-12-31 04:43:00	38889.2	44.3586	-73.12	4.91342e+06	649815	18
6037	B20	2006-06-21	1899-12-31 05:02:53	38889.2	44.3586	-73.1206	4.91342e+06	649771	18
7971	B21	2006-02-23	1899-12-31 13:05:59	38771.5	44.4061	-72.9522	4.91902e+06	663060	18
7972	B21	2006-02-23	1899-12-31 19:03:37	38771.8	44.4098	-72.9532	4.91942e+06	662971	18
7973	B21	2006-02-26	1899-12-31 14:08:11	38774.6	44.4014	-72.9649	4.91848e+06	662060	18
7974	B21	2006-02-27	1899-12-31 15:03:37	38775.6	44.4077	-72.9713	4.91916e+06	661531	18
7975	B21	2006-02-28	1899-12-31 00:03:53	38776	44.403	-72.9625	4.91865e+06	662247	18
7982	B21	2006-02-28	1899-12-31 05:23:41	38776.2	44.4032	-72.9637	4.91867e+06	662151	18
7985	B21	2006-02-28	1899-12-31 10:44:12	38776.4	44.4031	-72.9638	4.91867e+06	662144	18
7986	B21	2006-02-28	1899-12-31 14:03:38	38776.6	44.4029	-72.9621	4.91865e+06	662279	18
7987	B21	2006-02-28	1899-12-31 19:03:37	38776.8	44.4034	-72.963	4.91869e+06	662206	18
7988	B21	2006-02-28	1899-12-31 23:23:36	38777	44.3957	-72.9547	4.91785e+06	662884	18
7990	B21	2006-03-01	1899-12-31 00:03:49	38777	44.3955	-72.9546	4.91783e+06	662892	18
7991	B21	2006-03-01	1899-12-31 15:03:43	38777.6	44.3973	-72.9535	4.91803e+06	662975	18
7992	B21	2006-03-01	1899-12-31 20:03:19	38777.8	44.4018	-72.9588	4.91853e+06	662544	18
7993	B21	2006-03-02	1899-12-31 01:43:49	38778.1	44.4031	-72.9637	4.91866e+06	662147	18
8000	B21	2006-03-02	1899-12-31 06:03:00	38778.3	44.4031	-72.9636	4.91866e+06	662160	18
8006	B21	2006-03-02	1899-12-31 10:23:42	38778.4	44.4034	-72.9637	4.91869e+06	662147	18
8015	B21	2006-03-02	1899-12-31 19:03:37	38778.8	44.4012	-72.9574	4.91847e+06	662653	18
8019	B21	2006-03-02	1899-12-31 23:03:49	38779	44.3988	-72.9524	4.9182e+06	663063	18
8023	B21	2006-03-03	1899-12-31 05:03:49	38779.2	44.4019	-72.9837	4.91848e+06	660563	18
8024	B21	2006-03-03	1899-12-31 15:03:30	38779.6	44.4044	-72.987	4.91876e+06	660295	18
8025	B21	2006-03-04	1899-12-31 12:05:23	38780.5	44.4081	-72.9691	4.91921e+06	661707	18
8028	B21	2006-03-05	1899-12-31 01:04:45	38781	44.4017	-72.9639	4.91851e+06	662136	18
8030	B21	2006-03-05	1899-12-31 11:25:54	38781.5	44.4013	-72.9647	4.91846e+06	662074	18
8035	B21	2006-03-05	1899-12-31 19:03:12	38781.8	44.3988	-72.9655	4.91818e+06	662020	18
8039	B21	2006-03-05	1899-12-31 23:02:37	38782	44.4013	-72.9596	4.91847e+06	662485	18
8043	B21	2006-03-06	1899-12-31 15:03:48	38782.6	44.3957	-72.9541	4.91786e+06	662932	18
8044	B21	2006-03-07	1899-12-31 10:45:55	38783.4	44.3974	-72.954	4.91805e+06	662941	18
8045	B21	2006-03-07	1899-12-31 14:04:25	38783.6	44.3981	-72.9533	4.91813e+06	662995	18
8046	B21	2006-03-07	1899-12-31 19:03:51	38783.8	44.3951	-72.954	4.91779e+06	662943	18
8050	B21	2006-03-07	1899-12-31 23:02:33	38784	44.4005	-72.959	4.91839e+06	662528	18
8054	B21	2006-03-08	1899-12-31 15:03:49	38784.6	44.3968	-72.9536	4.91798e+06	662968	18
8055	B21	2006-03-08	1899-12-31 20:03:49	38784.8	44.3974	-72.9574	4.91805e+06	662671	18
8056	B21	2006-03-09	1899-12-31 00:03:49	38785	44.3982	-72.9652	4.91812e+06	662046	18
8068	B21	2006-03-09	1899-12-31 05:23:29	38785.2	44.4031	-72.9868	4.91862e+06	660307	18
8075	B21	2006-03-09	1899-12-31 09:22:37	38785.4	44.4049	-72.9886	4.91881e+06	660166	18
8085	B21	2006-03-09	1899-12-31 13:23:37	38785.6	44.4048	-72.9883	4.9188e+06	660184	18
8086	B21	2006-03-09	1899-12-31 22:03:43	38785.9	44.4049	-72.9885	4.91882e+06	660173	18
8093	B21	2006-03-10	1899-12-31 05:03:38	38786.2	44.4053	-72.9886	4.91886e+06	660161	18
8094	B21	2006-03-10	1899-12-31 10:03:54	38786.4	44.405	-72.9883	4.91883e+06	660182	18
8095	B21	2006-03-11	1899-12-31 00:03:32	38787	44.4054	-72.9885	4.91887e+06	660171	18
8105	B21	2006-03-11	1899-12-31 04:03:37	38787.2	44.405	-72.988	4.91883e+06	660210	18
8113	B21	2006-03-11	1899-12-31 09:23:48	38787.4	44.403	-72.9871	4.9186e+06	660287	18
8126	B21	2006-03-11	1899-12-31 13:43:48	38787.6	44.4045	-72.9869	4.91878e+06	660300	18
8128	B21	2006-03-11	1899-12-31 19:03:29	38787.8	44.4045	-72.9868	4.91878e+06	660309	18
8131	B21	2006-03-11	1899-12-31 23:03:22	38788	44.4045	-72.9868	4.91878e+06	660303	18
8139	B21	2006-03-12	1899-12-31 03:02:49	38788.1	44.4031	-72.9869	4.91862e+06	660302	18
8146	B21	2006-03-12	1899-12-31 07:23:38	38788.3	44.4031	-72.9869	4.91862e+06	660301	18
8157	B21	2006-03-12	1899-12-31 11:22:24	38788.5	44.4092	-72.9845	4.9193e+06	660479	18
8166	B21	2006-03-12	1899-12-31 22:23:55	38788.9	44.4115	-72.9783	4.91957e+06	660965	18
8172	B21	2006-03-13	1899-12-31 05:03:30	38789.2	44.4055	-72.9881	4.91888e+06	660204	18
8173	B21	2006-03-13	1899-12-31 10:03:41	38789.4	44.4096	-72.9813	4.91935e+06	660734	18
8174	B21	2006-03-13	1899-12-31 15:03:25	38789.6	44.4033	-72.9655	4.91868e+06	662010	18
8175	B21	2006-03-14	1899-12-31 00:03:48	38790	44.3952	-72.9502	4.91781e+06	663247	18
8187	B21	2006-03-14	1899-12-31 04:23:39	38790.2	44.4009	-72.9568	4.91843e+06	662708	18
8197	B21	2006-03-14	1899-12-31 08:22:38	38790.3	44.4013	-72.9584	4.91847e+06	662576	18
8204	B21	2006-03-14	1899-12-31 12:22:31	38790.5	44.3993	-72.9496	4.91827e+06	663282	18
8205	B21	2006-03-14	1899-12-31 19:03:37	38790.8	44.4039	-72.9524	4.91877e+06	663049	18
8208	B21	2006-03-14	1899-12-31 23:02:58	38791	44.3961	-72.95	4.91792e+06	663257	18
8212	B21	2006-03-16	1899-12-31 00:03:29	38792	44.4276	-72.847	4.92163e+06	671368	18
8217	B21	2006-03-16	1899-12-31 23:05:48	38793	44.4263	-72.8409	4.92149e+06	671864	18
8220	B21	2006-03-17	1899-12-31 20:03:49	38793.8	44.4407	-72.8436	4.92309e+06	671607	18
8221	B21	2006-03-18	1899-12-31 00:03:05	38794	44.4429	-72.8465	4.92332e+06	671365	18
8222	B21	2006-03-18	1899-12-31 06:24:30	38794.3	44.4432	-72.8486	4.92335e+06	671198	18
8224	B21	2006-03-18	1899-12-31 12:04:37	38794.5	44.4434	-72.8468	4.92338e+06	671342	18
8230	B21	2006-03-18	1899-12-31 19:03:53	38794.8	44.4377	-72.8425	4.92276e+06	671697	18
8234	B21	2006-03-18	1899-12-31 23:22:40	38795	44.4417	-72.8428	4.9232e+06	671667	18
8240	B21	2006-03-19	1899-12-31 13:45:48	38795.6	44.4361	-72.8449	4.92257e+06	671513	18
8242	B21	2006-03-21	1899-12-31 19:03:24	38797.8	44.4401	-72.8402	4.92303e+06	671876	18
8243	B21	2006-03-21	1899-12-31 23:03:56	38798	44.4314	-72.857	4.92202e+06	670567	18
8255	B21	2006-03-23	1899-12-31 03:02:49	38799.1	44.3829	-72.9306	4.91649e+06	664840	18
8267	B21	2006-03-23	1899-12-31 07:03:49	38799.3	44.3839	-72.932	4.91659e+06	664729	18
8279	B21	2006-03-23	1899-12-31 11:02:11	38799.5	44.3826	-72.927	4.91646e+06	665130	18
8287	B21	2006-03-23	1899-12-31 19:03:55	38799.8	44.3822	-72.9159	4.91644e+06	666018	18
8290	B21	2006-03-23	1899-12-31 23:02:14	38800	44.3865	-72.9274	4.91689e+06	665090	18
8294	B21	2006-03-24	1899-12-31 10:04:49	38800.4	44.3967	-72.956	4.91797e+06	662785	18
8295	B21	2006-03-24	1899-12-31 15:03:17	38800.6	44.4079	-72.9757	4.91917e+06	661185	18
8296	B21	2006-03-24	1899-12-31 20:03:54	38800.8	44.4065	-72.9838	4.919e+06	660541	18
8297	B21	2006-03-25	1899-12-31 00:03:37	38801	44.4099	-72.9814	4.91938e+06	660719	18
8306	B21	2006-03-25	1899-12-31 04:02:08	38801.2	44.4118	-72.9791	4.9196e+06	660897	18
8317	B21	2006-03-25	1899-12-31 08:02:49	38801.3	44.4076	-72.9838	4.91912e+06	660540	18
8324	B21	2006-03-25	1899-12-31 12:23:09	38801.5	44.4072	-72.9759	4.9191e+06	661168	18
8330	B21	2006-03-25	1899-12-31 19:03:43	38801.8	44.3989	-72.9587	4.91821e+06	662559	18
8334	B21	2006-03-25	1899-12-31 23:03:56	38802	44.4065	-72.9702	4.91903e+06	661619	18
8342	B21	2006-03-26	1899-12-31 03:03:31	38802.1	44.4118	-72.981	4.9196e+06	660748	18
8348	B21	2006-03-26	1899-12-31 07:23:50	38802.3	44.4126	-72.983	4.91968e+06	660585	18
8353	B21	2006-03-26	1899-12-31 11:23:37	38802.5	44.4044	-72.9836	4.91877e+06	660563	18
8361	B21	2006-03-26	1899-12-31 19:03:03	38802.8	44.4093	-72.9678	4.91935e+06	661808	18
8365	B21	2006-03-26	1899-12-31 23:02:05	38803	44.3996	-72.9582	4.91829e+06	662599	18
8368	B21	2006-03-27	1899-12-31 15:03:37	38803.6	44.4052	-72.9663	4.91889e+06	661935	18
8369	B21	2006-03-27	1899-12-31 20:03:38	38803.8	44.4049	-72.9657	4.91885e+06	661988	18
8370	B21	2006-03-28	1899-12-31 00:23:38	38804	44.3955	-72.9508	4.91785e+06	663201	18
8377	B21	2006-03-28	1899-12-31 04:23:54	38804.2	44.3962	-72.95	4.91792e+06	663261	18
8387	B21	2006-03-28	1899-12-31 08:23:48	38804.3	44.4095	-72.9483	4.91941e+06	663360	18
8395	B21	2006-03-28	1899-12-31 12:42:43	38804.5	44.4134	-72.9489	4.91983e+06	663298	18
8400	B21	2006-03-28	1899-12-31 19:03:37	38804.8	44.4046	-72.9517	4.91885e+06	663104	18
8404	B21	2006-03-28	1899-12-31 23:02:12	38805	44.4041	-72.9657	4.91877e+06	661987	18
8408	B21	2006-03-29	1899-12-31 15:03:02	38805.6	44.4063	-72.9717	4.919e+06	661506	18
8409	B21	2006-03-29	1899-12-31 20:03:43	38805.8	44.4021	-72.9615	4.91855e+06	662331	18
8410	B21	2006-03-30	1899-12-31 01:03:23	38806	44.4102	-72.9639	4.91945e+06	662116	18
8420	B21	2006-03-30	1899-12-31 05:03:55	38806.2	44.4108	-72.9633	4.91952e+06	662157	18
8429	B21	2006-03-30	1899-12-31 09:03:49	38806.4	44.4119	-72.961	4.91965e+06	662342	18
8441	B21	2006-03-30	1899-12-31 13:02:00	38806.5	44.4114	-72.9531	4.9196e+06	662975	18
8445	B21	2006-03-30	1899-12-31 19:03:00	38806.8	44.4092	-72.9775	4.91931e+06	661038	18
8448	B21	2006-03-30	1899-12-31 23:02:00	38807	44.4088	-72.9858	4.91925e+06	660378	18
8452	B21	2006-03-31	1899-12-31 05:03:00	38807.2	44.4042	-72.9879	4.91874e+06	660217	18
8453	B21	2006-03-31	1899-12-31 15:03:00	38807.6	44.4052	-72.9824	4.91886e+06	660655	18
8454	B21	2006-03-31	1899-12-31 22:20:00	38807.9	44.3998	-72.9708	4.91828e+06	661593	18
8456	B23	2006-03-09	1899-12-31 13:45:43	38785.6	44.2764	-73.1502	4.90424e+06	647614	18
8458	B23	2006-03-09	1899-12-31 19:03:49	38785.8	44.2778	-73.1544	4.90438e+06	647276	18
8466	B23	2006-03-10	1899-12-31 05:03:46	38786.2	44.2692	-73.1605	4.90342e+06	646810	18
8467	B23	2006-03-10	1899-12-31 10:03:49	38786.4	44.2679	-73.1481	4.9033e+06	647806	18
8468	B23	2006-03-10	1899-12-31 15:03:00	38786.6	44.2654	-73.1481	4.90301e+06	647811	18
8470	B23	2006-03-11	1899-12-31 00:23:47	38787	44.2743	-73.1528	4.904e+06	647417	18
8475	B23	2006-03-11	1899-12-31 05:03:21	38787.2	44.2792	-73.15	4.90455e+06	647625	18
8487	B23	2006-03-11	1899-12-31 09:02:51	38787.4	44.2846	-73.1484	4.90515e+06	647737	18
8501	B23	2006-03-11	1899-12-31 19:03:38	38787.8	44.2838	-73.1395	4.90508e+06	648454	18
8505	B23	2006-03-11	1899-12-31 23:02:37	38788	44.2767	-73.1317	4.9043e+06	649090	18
8517	B23	2006-03-12	1899-12-31 03:02:41	38788.1	44.2674	-73.128	4.90328e+06	649412	18
8531	B23	2006-03-12	1899-12-31 11:43:41	38788.5	44.2622	-73.1351	4.90269e+06	648858	18
8536	B23	2006-03-12	1899-12-31 22:03:49	38788.9	44.2625	-73.1348	4.90272e+06	648883	18
8541	B23	2006-03-13	1899-12-31 05:03:49	38789.2	44.2623	-73.1365	4.90269e+06	648747	18
8543	B23	2006-03-13	1899-12-31 15:03:49	38789.6	44.2626	-73.1381	4.90272e+06	648617	18
8544	B23	2006-03-14	1899-12-31 00:03:49	38790	44.2623	-73.1367	4.90269e+06	648733	18
8551	B23	2006-03-14	1899-12-31 04:03:55	38790.2	44.2626	-73.1364	4.90272e+06	648750	18
8573	B23	2006-03-14	1899-12-31 12:03:38	38790.5	44.2625	-73.1366	4.90272e+06	648740	18
8580	B23	2006-03-14	1899-12-31 19:03:49	38790.8	44.2631	-73.1379	4.90278e+06	648633	18
8584	B23	2006-03-14	1899-12-31 23:02:33	38791	44.2622	-73.1365	4.90269e+06	648747	18
8589	B23	2006-03-15	1899-12-31 10:03:51	38791.4	44.268	-73.148	4.90331e+06	647816	18
8590	B23	2006-03-15	1899-12-31 15:03:48	38791.6	44.2678	-73.1485	4.90328e+06	647772	18
8591	B23	2006-03-15	1899-12-31 20:03:48	38791.8	44.2676	-73.1458	4.90326e+06	647989	18
8602	B23	2006-03-16	1899-12-31 05:43:43	38792.2	44.2807	-73.1329	4.90475e+06	648989	18
8614	B23	2006-03-16	1899-12-31 09:42:49	38792.4	44.2653	-73.1458	4.90301e+06	647994	18
8626	B23	2006-03-16	1899-12-31 13:42:43	38792.6	44.2675	-73.146	4.90326e+06	647977	18
8632	B23	2006-03-16	1899-12-31 23:02:43	38793	44.2663	-73.1469	4.90312e+06	647908	18
8636	B23	2006-03-17	1899-12-31 10:03:49	38793.4	44.2695	-73.1302	4.9035e+06	649233	18
8637	B23	2006-03-17	1899-12-31 15:03:50	38793.6	44.27	-73.1291	4.90356e+06	649317	18
8639	B23	2006-03-18	1899-12-31 00:03:11	38794	44.279	-73.1502	4.90452e+06	647612	18
8650	B23	2006-03-18	1899-12-31 04:02:00	38794.2	44.2683	-73.1444	4.90334e+06	648097	18
8662	B23	2006-03-18	1899-12-31 08:02:44	38794.3	44.2668	-73.1465	4.90317e+06	647932	18
8681	B23	2006-03-18	1899-12-31 19:03:07	38794.8	44.2674	-73.1489	4.90324e+06	647739	18
8685	B23	2006-03-18	1899-12-31 23:03:43	38795	44.2692	-73.1417	4.90345e+06	648314	18
8697	B23	2006-03-19	1899-12-31 03:02:44	38795.1	44.2657	-73.1449	4.90306e+06	648070	18
8721	B23	2006-03-19	1899-12-31 11:02:13	38795.5	44.261	-73.1348	4.90255e+06	648887	18
8731	B23	2006-03-19	1899-12-31 19:03:43	38795.8	44.261	-73.1347	4.90255e+06	648888	18
8735	B23	2006-03-19	1899-12-31 23:02:43	38796	44.261	-73.1347	4.90255e+06	648892	18
8740	B23	2006-03-20	1899-12-31 10:03:44	38796.4	44.261	-73.1347	4.90255e+06	648891	18
8741	B23	2006-03-20	1899-12-31 15:03:44	38796.6	44.2609	-73.1348	4.90254e+06	648888	18
8742	B23	2006-03-20	1899-12-31 20:03:43	38796.8	44.261	-73.1346	4.90256e+06	648897	18
8755	B23	2006-03-21	1899-12-31 04:02:38	38797.2	44.2609	-73.1348	4.90255e+06	648882	18
8767	B23	2006-03-21	1899-12-31 08:02:42	38797.3	44.2651	-73.1445	4.90299e+06	648102	18
8774	B23	2006-03-21	1899-12-31 12:43:43	38797.5	44.2679	-73.1462	4.9033e+06	647956	18
8782	B23	2006-03-21	1899-12-31 23:02:57	38798	44.2763	-73.1513	4.90422e+06	647531	18
8785	B23	2006-03-22	1899-12-31 10:03:49	38798.4	44.2778	-73.1521	4.90439e+06	647464	18
8786	B23	2006-03-22	1899-12-31 15:03:11	38798.6	44.2702	-73.148	4.90355e+06	647808	18
8788	B23	2006-03-23	1899-12-31 00:03:01	38799	44.2794	-73.1362	4.9046e+06	648727	18
8800	B23	2006-03-23	1899-12-31 04:02:11	38799.2	44.2791	-73.1174	4.90459e+06	650228	18
8812	B23	2006-03-23	1899-12-31 08:03:39	38799.3	44.2643	-73.1153	4.90295e+06	650431	18
8831	B23	2006-03-23	1899-12-31 19:03:49	38799.8	44.2722	-73.1497	4.90378e+06	647668	18
8834	B23	2006-03-23	1899-12-31 23:02:49	38800	44.2723	-73.1498	4.90378e+06	647661	18
8838	B23	2006-03-24	1899-12-31 05:03:35	38800.2	44.2669	-73.1532	4.90318e+06	647404	18
8840	B23	2006-03-24	1899-12-31 15:03:38	38800.6	44.2713	-73.142	4.90369e+06	648286	18
8841	B23	2006-03-24	1899-12-31 20:03:49	38800.8	44.2683	-73.1447	4.90335e+06	648074	18
8842	B23	2006-03-25	1899-12-31 00:03:51	38801	44.2663	-73.1475	4.90312e+06	647854	18
8862	B23	2006-03-25	1899-12-31 08:02:37	38801.3	44.2751	-73.142	4.90411e+06	648278	18
8873	B23	2006-03-25	1899-12-31 12:02:08	38801.5	44.2813	-73.1413	4.90479e+06	648318	18
8880	B23	2006-03-25	1899-12-31 19:03:53	38801.8	44.2852	-73.1471	4.90522e+06	647843	18
8896	B23	2006-03-26	1899-12-31 03:02:49	38802.1	44.2788	-73.14	4.90452e+06	648428	18
8908	B23	2006-03-26	1899-12-31 07:02:51	38802.3	44.2648	-73.1483	4.90295e+06	647796	18
8920	B23	2006-03-26	1899-12-31 11:02:11	38802.5	44.2609	-73.152	4.90252e+06	647508	18
8934	B23	2006-03-26	1899-12-31 23:02:48	38803	44.2599	-73.1444	4.90242e+06	648119	18
8938	B23	2006-03-27	1899-12-31 05:03:49	38803.2	44.2498	-73.1517	4.90128e+06	647563	18
8939	B23	2006-03-27	1899-12-31 10:03:43	38803.4	44.2647	-73.1527	4.90293e+06	647449	18
8941	B23	2006-03-27	1899-12-31 20:03:48	38803.8	44.2689	-73.1442	4.90342e+06	648111	18
8942	B23	2006-03-28	1899-12-31 00:23:49	38804	44.2696	-73.1537	4.90347e+06	647354	18
8952	B23	2006-03-28	1899-12-31 04:22:43	38804.2	44.2831	-73.164	4.90496e+06	646498	18
8976	B23	2006-03-28	1899-12-31 12:23:49	38804.5	44.286	-73.1458	4.90531e+06	647947	18
8979	B23	2006-03-28	1899-12-31 19:03:49	38804.8	44.2859	-73.1457	4.9053e+06	647950	18
8983	B23	2006-03-28	1899-12-31 23:02:49	38805	44.2803	-73.1427	4.90469e+06	648204	18
8988	B23	2006-03-29	1899-12-31 10:03:49	38805.4	44.2678	-73.1497	4.90328e+06	647676	18
8989	B23	2006-03-29	1899-12-31 20:03:58	38805.8	44.2628	-73.1525	4.90272e+06	647463	18
8990	B23	2006-03-30	1899-12-31 00:03:49	38806	44.2639	-73.1493	4.90285e+06	647722	18
9014	B23	2006-03-30	1899-12-31 08:02:43	38806.3	44.2663	-73.1474	4.90312e+06	647867	18
9026	B23	2006-03-30	1899-12-31 12:02:17	38806.5	44.2664	-73.1468	4.90313e+06	647913	18
9033	B23	2006-03-30	1899-12-31 19:03:43	38806.8	44.2675	-73.1459	4.90325e+06	647986	18
9041	B23	2006-03-31	1899-12-31 05:03:42	38807.2	44.286	-73.1337	4.90534e+06	648906	18
9042	B23	2006-03-31	1899-12-31 10:03:48	38807.4	44.2861	-73.1343	4.90535e+06	648864	18
9044	B23	2006-04-01	1899-12-31 00:23:48	38808	44.2861	-73.1337	4.90534e+06	648908	18
9056	B23	2006-04-01	1899-12-31 04:22:43	38808.2	44.2862	-73.1343	4.90535e+06	648858	18
9067	B23	2006-04-01	1899-12-31 08:22:00	38808.3	44.2873	-73.1232	4.9055e+06	649746	18
9083	B23	2006-04-01	1899-12-31 19:03:43	38808.8	44.2855	-73.1339	4.90527e+06	648898	18
9098	B23	2006-04-02	1899-12-31 03:03:38	38809.1	44.2617	-73.1521	4.9026e+06	647498	18
9120	B23	2006-04-02	1899-12-31 11:02:12	38809.5	44.2852	-73.1477	4.90522e+06	647792	18
9126	B23	2006-04-02	1899-12-31 22:03:44	38809.9	44.2766	-73.1519	4.90426e+06	647482	18
9133	B23	2006-04-03	1899-12-31 05:03:49	38810.2	44.2858	-73.1345	4.90531e+06	648845	18
9136	B23	2006-04-04	1899-12-31 00:03:49	38811	44.2664	-73.1471	4.90313e+06	647887	18
9146	B23	2006-04-04	1899-12-31 04:02:34	38811.2	44.2469	-73.1426	4.90098e+06	648298	18
9158	B23	2006-04-04	1899-12-31 08:02:13	38811.3	44.2417	-73.1582	4.90036e+06	647062	18
9168	B23	2006-04-04	1899-12-31 22:03:43	38811.9	44.2403	-73.1452	4.90024e+06	648104	18
9174	B23	2006-04-05	1899-12-31 15:03:49	38812.6	44.2751	-73.1521	4.90409e+06	647470	18
9176	B23	2006-04-06	1899-12-31 00:03:43	38813	44.2868	-73.1371	4.90541e+06	648639	18
9188	B23	2006-04-06	1899-12-31 04:02:49	38813.2	44.2851	-73.12	4.90525e+06	650008	18
9200	B23	2006-04-06	1899-12-31 08:02:29	38813.3	44.2816	-73.1194	4.90487e+06	650063	18
9212	B23	2006-04-06	1899-12-31 12:03:49	38813.5	44.2731	-73.1123	4.90394e+06	650647	18
9225	B23	2006-04-07	1899-12-31 05:03:49	38814.2	44.3042	-73.1316	4.90736e+06	649034	18
9226	B23	2006-04-07	1899-12-31 10:03:11	38814.4	44.307	-73.1186	4.9077e+06	650063	18
9228	B23	2006-04-07	1899-12-31 20:04:49	38814.8	44.2843	-73.1176	4.90517e+06	650197	18
9229	B23	2006-04-08	1899-12-31 00:03:11	38815	44.2847	-73.1206	4.90521e+06	649961	18
9241	B23	2006-04-08	1899-12-31 04:02:57	38815.2	44.2818	-73.1291	4.90487e+06	649285	18
9276	B23	2006-04-08	1899-12-31 23:02:11	38816	44.2731	-73.1456	4.90388e+06	647991	18
9288	B23	2006-04-09	1899-12-31 03:02:43	38816.1	44.2869	-73.1372	4.90542e+06	648631	18
9312	B23	2006-04-09	1899-12-31 11:23:13	38816.5	44.2839	-73.1203	4.90513e+06	649984	18
9321	B23	2006-04-09	1899-12-31 19:03:43	38816.8	44.2797	-73.1422	4.90461e+06	648250	18
9325	B23	2006-04-09	1899-12-31 23:02:49	38817	44.2806	-73.1435	4.90471e+06	648138	18
9330	B23	2006-04-10	1899-12-31 10:03:16	38817.4	44.2628	-73.1528	4.90272e+06	647441	18
9332	B23	2006-04-10	1899-12-31 20:03:47	38817.8	44.2586	-73.1506	4.90226e+06	647632	18
9345	B23	2006-04-11	1899-12-31 04:02:11	38818.2	44.2863	-73.1593	4.90532e+06	646862	18
9357	B23	2006-04-11	1899-12-31 08:02:53	38818.3	44.2856	-73.1659	4.90523e+06	646343	18
9369	B23	2006-04-11	1899-12-31 12:02:55	38818.5	44.2856	-73.1658	4.90523e+06	646350	18
9376	B23	2006-04-11	1899-12-31 19:03:43	38818.8	44.2894	-73.1639	4.90565e+06	646491	18
9382	B23	2006-04-12	1899-12-31 05:03:48	38819.2	44.2831	-73.1197	4.90504e+06	650033	18
9384	B23	2006-04-12	1899-12-31 15:03:48	38819.6	44.2962	-73.1326	4.90646e+06	648973	18
9386	B23	2006-04-13	1899-12-31 00:03:07	38820	44.2962	-73.1326	4.90647e+06	648972	18
9398	B23	2006-04-13	1899-12-31 04:02:24	38820.2	44.2962	-73.1325	4.90647e+06	648977	18
9410	B23	2006-04-13	1899-12-31 08:02:55	38820.3	44.2962	-73.1326	4.90646e+06	648971	18
9429	B23	2006-04-13	1899-12-31 19:03:43	38820.8	44.2964	-73.1324	4.90649e+06	648987	18
9433	B23	2006-04-13	1899-12-31 23:02:49	38821	44.2962	-73.1324	4.90647e+06	648990	18
9438	B23	2006-04-14	1899-12-31 10:03:43	38821.4	44.2873	-73.1267	4.90549e+06	649461	18
9440	B23	2006-04-14	1899-12-31 20:03:43	38821.8	44.2916	-73.1357	4.90595e+06	648732	18
9441	B23	2006-04-15	1899-12-31 00:03:43	38822	44.3012	-73.133	4.90703e+06	648926	18
9453	B23	2006-04-15	1899-12-31 04:03:43	38822.2	44.3143	-73.1203	4.9085e+06	649908	18
9477	B23	2006-04-15	1899-12-31 12:03:49	38822.5	44.3143	-73.1204	4.9085e+06	649902	18
9484	B23	2006-04-15	1899-12-31 19:03:03	38822.8	44.3143	-73.1203	4.9085e+06	649905	18
9524	B23	2006-04-16	1899-12-31 11:03:38	38823.5	44.3191	-73.1212	4.90903e+06	649822	18
9534	B23	2006-04-16	1899-12-31 19:03:19	38823.8	44.3191	-73.1211	4.90904e+06	649827	18
9538	B23	2006-04-16	1899-12-31 23:02:47	38824	44.3191	-73.1211	4.90903e+06	649828	18
9543	B23	2006-04-17	1899-12-31 10:03:51	38824.4	44.3192	-73.1213	4.90904e+06	649813	18
9544	B23	2006-04-17	1899-12-31 15:03:49	38824.6	44.3131	-73.1271	4.90835e+06	649366	18
9558	B23	2006-04-18	1899-12-31 04:02:50	38825.2	44.3114	-73.1227	4.90818e+06	649720	18
9569	B23	2006-04-18	1899-12-31 08:02:38	38825.3	44.2879	-73.1439	4.90552e+06	648094	18
9581	B23	2006-04-18	1899-12-31 12:02:14	38825.5	44.2918	-73.1379	4.90597e+06	648558	18
9592	B23	2006-04-18	1899-12-31 23:02:15	38826	44.2897	-73.1363	4.90574e+06	648692	18
9595	B23	2006-04-19	1899-12-31 05:03:44	38826.2	44.2886	-73.1435	4.9056e+06	648122	18
9596	B23	2006-04-19	1899-12-31 10:03:50	38826.4	44.2807	-73.1492	4.90472e+06	647688	18
9599	B23	2006-04-20	1899-12-31 00:03:15	38827	44.2639	-73.1547	4.90284e+06	647290	18
9611	B23	2006-04-20	1899-12-31 04:02:47	38827.2	44.2656	-73.1515	4.90304e+06	647537	18
9616	B23	2006-04-20	1899-12-31 08:03:43	38827.3	44.2664	-73.1479	4.90313e+06	647827	18
9632	B23	2006-04-20	1899-12-31 22:03:50	38827.9	44.269	-73.1611	4.9034e+06	646767	18
9639	B23	2006-04-21	1899-12-31 05:03:50	38828.2	44.269	-73.1611	4.9034e+06	646767	18
9640	B23	2006-04-21	1899-12-31 10:03:55	38828.4	44.269	-73.161	4.90339e+06	646773	18
9662	B23	2006-04-22	1899-12-31 08:02:47	38829.3	44.269	-73.1611	4.9034e+06	646762	18
9674	B23	2006-04-22	1899-12-31 12:02:47	38829.5	44.269	-73.1612	4.9034e+06	646759	18
9681	B23	2006-04-22	1899-12-31 19:03:45	38829.8	44.269	-73.1611	4.9034e+06	646767	18
9696	B23	2006-04-23	1899-12-31 03:02:47	38830.1	44.2691	-73.1611	4.9034e+06	646764	18
9708	B23	2006-04-23	1899-12-31 07:02:17	38830.3	44.269	-73.1611	4.9034e+06	646764	18
9737	B23	2006-04-24	1899-12-31 05:03:20	38831.2	44.2761	-73.1391	4.90422e+06	648503	18
9738	B23	2006-04-24	1899-12-31 10:03:03	38831.4	44.2659	-73.1487	4.90307e+06	647763	18
9740	B23	2006-04-25	1899-12-31 00:03:58	38832	44.2821	-73.1736	4.90483e+06	645739	18
9752	B23	2006-04-25	1899-12-31 04:02:48	38832.2	44.3012	-73.1724	4.90695e+06	645783	18
9764	B23	2006-04-25	1899-12-31 08:03:05	38832.3	44.3061	-73.1722	4.9075e+06	645790	18
9775	B23	2006-04-25	1899-12-31 12:03:49	38832.5	44.3061	-73.172	4.9075e+06	645801	18
9788	B23	2006-04-26	1899-12-31 05:03:48	38833.2	44.3051	-73.1739	4.90738e+06	645654	18
9789	B23	2006-04-26	1899-12-31 10:03:13	38833.4	44.3051	-73.1739	4.90739e+06	645655	18
9791	B23	2006-04-26	1899-12-31 20:03:45	38833.8	44.3028	-73.1778	4.90712e+06	645352	18
9792	B23	2006-04-27	1899-12-31 00:03:49	38834	44.2967	-73.1726	4.90645e+06	645782	18
9804	B23	2006-04-27	1899-12-31 04:02:37	38834.2	44.3034	-73.1768	4.90719e+06	645427	18
9827	B23	2006-04-27	1899-12-31 12:23:13	38834.5	44.3016	-73.18	4.90698e+06	645174	18
9837	B23	2006-04-27	1899-12-31 23:02:49	38835	44.2988	-73.1815	4.90667e+06	645065	18
9841	B23	2006-04-28	1899-12-31 05:03:50	38835.2	44.3077	-73.1838	4.90765e+06	644860	18
9843	B23	2006-04-28	1899-12-31 15:03:53	38835.6	44.3091	-73.1846	4.90781e+06	644790	18
9844	B23	2006-04-28	1899-12-31 20:03:49	38835.8	44.3101	-73.1848	4.90792e+06	644772	18
9845	B23	2006-04-29	1899-12-31 00:03:50	38836	44.3101	-73.1848	4.90792e+06	644775	18
9868	B23	2006-04-29	1899-12-31 08:02:16	38836.3	44.3056	-73.1747	4.90744e+06	645586	18
9886	B23	2006-04-29	1899-12-31 19:03:37	38836.8	44.3172	-73.1796	4.90872e+06	645169	18
9902	B23	2006-04-30	1899-12-31 03:02:48	38837.1	44.3016	-73.1799	4.90699e+06	645184	18
9914	B23	2006-04-30	1899-12-31 07:02:38	38837.3	44.3016	-73.1799	4.90698e+06	645181	18
9926	B23	2006-04-30	1899-12-31 11:02:41	38837.5	44.3021	-73.178	4.90704e+06	645337	18
9936	B23	2006-04-30	1899-12-31 19:03:47	38837.8	44.2982	-73.1828	4.9066e+06	644965	18
9944	B23	2006-05-01	1899-12-31 10:03:45	38838.4	44.2918	-73.1379	4.90597e+06	648560	18
9945	B23	2006-05-01	1899-12-31 15:03:01	38838.6	44.2911	-73.1355	4.9059e+06	648754	18
9946	B23	2006-05-01	1899-12-31 20:03:38	38838.8	44.2922	-73.135	4.90602e+06	648790	18
9947	B23	2006-05-02	1899-12-31 00:03:37	38839	44.2889	-73.1246	4.90567e+06	649629	18
9970	B23	2006-05-02	1899-12-31 08:02:50	38839.3	44.2764	-73.1121	4.90431e+06	650660	18
9975	B23	2006-05-02	1899-12-31 14:03:37	38839.6	44.2764	-73.1121	4.90431e+06	650656	18
9976	B23	2006-05-02	1899-12-31 22:03:12	38839.9	44.2737	-73.1113	4.904e+06	650728	18
9983	B23	2006-05-03	1899-12-31 05:03:49	38840.2	44.2763	-73.1125	4.90429e+06	650627	18
9984	B23	2006-05-03	1899-12-31 15:03:49	38840.6	44.2766	-73.112	4.90432e+06	650668	18
9985	B23	2006-05-04	1899-12-31 04:04:49	38841.2	44.276	-73.1126	4.90426e+06	650618	18
9989	B23	2006-05-04	1899-12-31 08:03:50	38841.3	44.2764	-73.1118	4.90431e+06	650681	18
9990	B23	2006-05-04	1899-12-31 09:23:43	38841.4	44.2764	-73.1119	4.9043e+06	650672	18
9991	B23	2006-05-04	1899-12-31 22:04:49	38841.9	44.2765	-73.1119	4.90432e+06	650670	18
9992	B23	2006-05-05	1899-12-31 05:04:21	38842.2	44.2823	-73.1467	4.9049e+06	647882	18
9993	B23	2006-05-05	1899-12-31 10:03:58	38842.4	44.2649	-73.1516	4.90296e+06	647534	18
9994	B23	2006-05-05	1899-12-31 20:03:48	38842.8	44.2777	-73.1398	4.9044e+06	648446	18
9995	B23	2006-05-06	1899-12-31 00:03:11	38843	44.2923	-73.1358	4.90603e+06	648728	18
10007	B23	2006-05-06	1899-12-31 04:02:39	38843.2	44.2921	-73.1411	4.906e+06	648301	18
10019	B23	2006-05-06	1899-12-31 08:02:49	38843.3	44.2921	-73.1411	4.906e+06	648304	18
10031	B23	2006-05-06	1899-12-31 12:03:11	38843.5	44.2921	-73.1412	4.90599e+06	648293	18
10038	B23	2006-05-06	1899-12-31 19:03:50	38843.8	44.2911	-73.1473	4.90587e+06	647814	18
10042	B23	2006-05-06	1899-12-31 23:03:44	38844	44.3	-73.1649	4.90683e+06	646387	18
10054	B23	2006-05-07	1899-12-31 03:02:47	38844.1	44.3068	-73.1715	4.90757e+06	645839	18
10066	B23	2006-05-07	1899-12-31 07:02:45	38844.3	44.3069	-73.1716	4.90759e+06	645832	18
10078	B23	2006-05-07	1899-12-31 11:02:14	38844.5	44.3069	-73.1715	4.90758e+06	645838	18
10088	B23	2006-05-07	1899-12-31 19:03:00	38844.8	44.3069	-73.1716	4.90758e+06	645837	18
10092	B23	2006-05-07	1899-12-31 23:02:00	38845	44.3069	-73.1715	4.90758e+06	645838	18
10096	B23	2006-05-08	1899-12-31 05:03:00	38845.2	44.3069	-73.1716	4.90759e+06	645833	18
10097	B23	2006-05-08	1899-12-31 10:03:00	38845.4	44.3069	-73.1716	4.90759e+06	645833	18
10098	B23	2006-05-08	1899-12-31 15:03:00	38845.6	44.3068	-73.1716	4.90758e+06	645834	18
10133	B24	2006-12-05	1899-12-31 17:03:38	39056.7	44.1712	-72.7266	4.8934e+06	681745	18
10137	B24	2006-12-06	1899-12-31 00:03:44	39057	44.1689	-72.7262	4.89315e+06	681786	18
10138	B24	2006-12-06	1899-12-31 05:03:38	39057.2	44.1689	-72.7262	4.89314e+06	681782	18
10139	B24	2006-12-06	1899-12-31 10:03:39	39057.4	44.1688	-72.7261	4.89314e+06	681791	18
10140	B24	2006-12-06	1899-12-31 15:03:37	39057.6	44.1688	-72.7262	4.89314e+06	681781	18
10141	B24	2006-12-06	1899-12-31 20:03:59	39057.8	44.1721	-72.7175	4.89353e+06	682467	18
10148	B24	2006-12-07	1899-12-31 01:03:12	39058	44.1813	-72.7085	4.89457e+06	683160	18
10156	B24	2006-12-07	1899-12-31 05:03:42	39058.2	44.1813	-72.7082	4.89456e+06	683180	18
10168	B24	2006-12-07	1899-12-31 09:02:38	39058.4	44.1705	-72.7253	4.89332e+06	681849	18
10169	B24	2006-12-07	1899-12-31 14:03:38	39058.6	44.1698	-72.7241	4.89325e+06	681946	18
10172	B24	2006-12-07	1899-12-31 18:02:40	39058.8	44.1689	-72.7262	4.89314e+06	681785	18
10176	B24	2006-12-08	1899-12-31 00:03:38	39059	44.1592	-72.7173	4.89209e+06	682528	18
10177	B24	2006-12-08	1899-12-31 05:03:37	39059.2	44.1594	-72.7173	4.89211e+06	682528	18
10178	B24	2006-12-08	1899-12-31 10:03:49	39059.4	44.1591	-72.7171	4.89207e+06	682541	18
10179	B24	2006-12-08	1899-12-31 15:04:50	39059.6	44.1592	-72.717	4.89208e+06	682551	18
10180	B24	2006-12-08	1899-12-31 19:03:45	39059.8	44.1595	-72.7117	4.89214e+06	682976	18
10191	B24	2006-12-08	1899-12-31 23:02:19	39060	44.1598	-72.7215	4.89215e+06	682191	18
10199	B24	2006-12-09	1899-12-31 03:02:37	39060.1	44.1599	-72.7218	4.89216e+06	682166	18
10210	B24	2006-12-09	1899-12-31 07:03:11	39060.3	44.16	-72.7216	4.89216e+06	682177	18
10217	B24	2006-12-09	1899-12-31 14:03:45	39060.6	44.1599	-72.7216	4.89216e+06	682177	18
10220	B24	2006-12-09	1899-12-31 18:02:59	39060.8	44.1708	-72.7257	4.89335e+06	681817	18
10228	B24	2006-12-10	1899-12-31 00:44:44	39061	44.1979	-72.7018	4.89642e+06	683645	18
10233	B24	2006-12-10	1899-12-31 05:03:44	39061.2	44.1987	-72.7022	4.89651e+06	683606	18
10242	B24	2006-12-10	1899-12-31 09:02:50	39061.4	44.2141	-72.7175	4.89819e+06	682340	18
10243	B24	2006-12-10	1899-12-31 17:03:38	39061.7	44.2163	-72.7213	4.89842e+06	682033	18
10249	B24	2006-12-11	1899-12-31 00:03:45	39062	44.2152	-72.7764	4.89818e+06	677632	18
10250	B24	2006-12-11	1899-12-31 10:04:39	39062.4	44.2174	-72.776	4.89843e+06	677660	18
10251	B24	2006-12-11	1899-12-31 19:23:45	39062.8	44.2201	-72.775	4.89872e+06	677728	18
10252	B24	2006-12-11	1899-12-31 20:03:38	39062.8	44.2282	-72.7612	4.89966e+06	678808	18
11250	B29	2007-09-01	2007-09-01 04:00:59	78652.3	44.6376	-73.0637	4.94452e+06	653569	18
11252	B29	2007-09-01 12:00:00	2007-09-01 16:01:07	78653.3	44.6188	-73.0767	4.94241e+06	652586	18
11254	B29	2007-09-02	2007-09-02 00:01:20	78654	44.619	-73.0626	4.94245e+06	653703	18
11256	B29	2007-09-02	2007-09-02 08:00:52	78654.7	44.5908	-73.0845	4.93928e+06	652039	18
11258	B29	2007-09-02 12:00:00	2007-09-02 16:01:20	78655.3	44.6104	-73.0664	4.94149e+06	653428	18
11262	B29	2007-09-03 12:00:00	2007-09-03 12:00:49	78657	44.6132	-73.0667	4.9418e+06	653394	18
11264	B29	2007-09-03 12:00:00	2007-09-03 20:01:17	78657.7	44.6139	-73.0669	4.94188e+06	653375	18
11266	B29	2007-09-04	2007-09-04 04:00:49	78658.3	44.6139	-73.067	4.94188e+06	653373	18
11268	B29	2007-09-04 12:00:00	2007-09-04 12:01:37	78659	44.6263	-73.0585	4.94327e+06	654011	18
11270	B29	2007-09-04 12:00:00	2007-09-04 20:01:38	78659.7	44.6411	-73.0549	4.94492e+06	654256	18
11272	B29	2007-09-05	2007-09-05 04:01:18	78660.3	44.6451	-73.0424	4.94539e+06	655241	18
11274	B29	2007-09-05 12:00:00	2007-09-05 12:00:58	78661	44.6658	-73.0278	4.94772e+06	656337	18
11276	B29	2007-09-05 12:00:00	2007-09-05 20:00:48	78661.7	44.6696	-73.0298	4.94813e+06	656176	18
11278	B29	2007-09-06	2007-09-06 08:01:46	78662.7	44.701	-73.0364	4.95161e+06	655566	18
11280	B29	2007-09-06 12:00:00	2007-09-06 16:02:18	78663.3	44.7003	-73.0305	4.95155e+06	656038	18
11282	B29	2007-09-07	2007-09-07 04:00:59	78664.3	44.6724	-73.0316	4.94845e+06	656022	18
11284	B29	2007-09-07 12:00:00	2007-09-07 12:00:49	78665	44.6795	-73.0619	4.94917e+06	653601	18
11286	B29	2007-09-07 12:00:00	2007-09-07 20:01:13	78665.7	44.676	-73.0755	4.94876e+06	652529	18
11288	B29	2007-09-08	2007-09-08 04:01:05	78666.3	44.6686	-73.0782	4.94794e+06	652342	18
11290	B29	2007-09-09	2007-09-09 00:01:02	78668	44.6579	-73.0471	4.9468e+06	654836	18
11292	B29	2007-09-09	2007-09-09 08:01:29	78668.7	44.6439	-73.0567	4.94523e+06	654109	18
11294	B29	2007-09-10	2007-09-10 04:01:10	78670.3	44.6497	-73.0394	4.94591e+06	655465	18
11296	B29	2007-09-10 12:00:00	2007-09-10 12:01:31	78671	44.6602	-73.0198	4.94711e+06	656989	18
11298	B29	2007-09-10 12:00:00	2007-09-10 20:00:59	78671.7	44.6602	-73.0195	4.94712e+06	657010	18
11300	B29	2007-09-11	2007-09-11 08:01:27	78672.7	44.6569	-73.0142	4.94675e+06	657439	18
11302	B29	2007-09-12	2007-09-12 08:01:38	78674.7	44.6501	-73.0449	4.94594e+06	655023	18
11304	B29	2007-09-12 12:00:00	2007-09-12 20:00:54	78675.7	44.5948	-73.0761	4.93973e+06	652698	18
11306	B29	2007-09-13	2007-09-13 04:00:49	78676.3	44.5887	-73.0645	4.93908e+06	653639	18
11308	B29	2007-09-14	2007-09-14 04:00:49	78678.3	44.633	-73.103	4.94394e+06	650467	18
11310	B29	2007-09-14 12:00:00	2007-09-14 12:01:18	78679	44.6291	-73.1028	4.9435e+06	650491	18
11312	B29	2007-09-14 12:00:00	2007-09-14 20:00:48	78679.7	44.6341	-73.1031	4.94405e+06	650452	18
11314	B29	2007-09-15 12:00:00	2007-09-15 12:02:27	78681	44.6231	-73.1063	4.94282e+06	650227	18
11316	B29	2007-09-15 12:00:00	2007-09-15 20:00:56	78681.7	44.6161	-73.098	4.94207e+06	650902	18
11318	B29	2007-09-16	2007-09-16 04:00:49	78682.3	44.63	-73.0749	4.94365e+06	652700	18
11320	B29	2007-09-16 12:00:00	2007-09-16 20:00:48	78683.7	44.6487	-73.0743	4.94572e+06	652698	18
11322	B29	2007-09-17	2007-09-17 04:00:49	78684.3	44.6453	-73.0577	4.94538e+06	654024	18
11324	B29	2007-09-17 12:00:00	2007-09-17 20:00:48	78685.7	44.6471	-73.0195	4.94566e+06	657046	18
11326	B29	2007-09-18 12:00:00	2007-09-18 12:01:46	78687	44.6518	-73.0162	4.94618e+06	657296	18
11328	B29	2007-09-19	2007-09-19 08:01:29	78688.7	44.6348	-73.0314	4.94426e+06	656138	18
11330	B29	2007-09-19 12:00:00	2007-09-19 16:01:09	78689.3	44.6383	-73.0422	4.94464e+06	655274	18
11332	B29	2007-09-20	2007-09-20 08:01:32	78690.7	44.6349	-73.0315	4.94428e+06	656132	18
11334	B29	2007-09-20 12:00:00	2007-09-20 16:00:55	78691.3	44.6427	-73.042	4.94512e+06	655273	18
11336	B29	2007-09-21	2007-09-21 00:01:12	78692	44.6349	-73.0312	4.94428e+06	656154	18
11338	B29	2007-09-21	2007-09-21 08:01:48	78692.7	44.6332	-73.0397	4.94408e+06	655487	18
11340	B29	2007-09-21 12:00:00	2007-09-21 20:00:50	78693.7	44.639	-73.0464	4.94471e+06	654939	18
11342	B29	2007-09-22	2007-09-22 08:00:48	78694.7	44.6229	-73.0741	4.94286e+06	652785	18
11344	B29	2007-09-23	2007-09-23 00:01:12	78696	44.5948	-73.0768	4.93973e+06	652645	18
11346	B29	2007-09-23 12:00:00	2007-09-23 16:01:38	78697.3	44.5475	-73.1122	4.93442e+06	649958	18
11348	B29	2007-09-24	2007-09-24 00:00:50	78698	44.5375	-73.1458	4.93325e+06	647314	18
11350	B29	2007-09-24	2007-09-24 08:01:29	78698.7	44.5353	-73.1647	4.93297e+06	645818	18
11352	B29	2007-09-24 12:00:00	2007-09-24 16:00:49	78699.3	44.5381	-73.157	4.9333e+06	646418	18
11354	B29	2007-09-25	2007-09-25 00:00:58	78700	44.543	-73.1563	4.93383e+06	646466	18
11356	B29	2007-09-25	2007-09-25 08:00:48	78700.7	44.5464	-73.1856	4.93417e+06	644128	18
11358	B29	2007-09-25 12:00:00	2007-09-25 20:01:09	78701.7	44.5446	-73.1869	4.93396e+06	644030	18
11360	B29	2007-09-26	2007-09-26 08:01:09	78702.7	44.5232	-73.181	4.9316e+06	644548	18
11362	B29	2007-09-26 12:00:00	2007-09-26 16:01:10	78703.3	44.5267	-73.1767	4.93199e+06	644885	18
11364	B29	2007-09-27	2007-09-27 00:01:08	78704	44.5234	-73.1744	4.93162e+06	645071	18
11366	B29	2007-09-27 12:00:00	2007-09-27 12:01:19	78705	44.5239	-73.1826	4.93167e+06	644423	18
11368	B29	2007-09-28	2007-09-28 00:00:58	78706	44.5341	-73.1767	4.93281e+06	644866	18
11372	B29	2007-09-28 12:00:00	2007-09-28 16:00:49	78707.3	44.5437	-73.1567	4.93392e+06	646432	18
11375	B29	2007-09-29	2007-09-29 08:00:56	78708.7	44.5358	-73.1577	4.93304e+06	646373	18
11377	B29	2007-09-29 12:00:00	2007-09-29 20:00:48	78709.7	44.5436	-73.1565	4.9339e+06	646449	18
11378	B29	2007-09-30	2007-09-30 00:01:06	78710	44.5451	-73.1607	4.93406e+06	646105	18
11379	B29	2007-09-30	2007-09-30 04:01:06	78710.3	44.5277	-73.1475	4.93216e+06	647200	18
11381	B29	2007-09-30 12:00:00	2007-09-30 20:01:19	78711.7	44.5274	-73.1342	4.93215e+06	648257	18
11382	B29	2007-10-01	2007-10-01 00:01:00	78712	44.5168	-73.1333	4.93097e+06	648354	18
11386	B29	2007-10-01 12:00:00	2007-10-01 16:01:18	78713.3	44.5389	-73.1593	4.93338e+06	646239	18
11388	B29	2007-10-02	2007-10-02 00:00:58	78714	44.5445	-73.1787	4.93396e+06	644681	18
11390	B29	2007-10-02 12:00:00	2007-10-02 12:00:56	78715	44.5463	-73.1845	4.93416e+06	644212	18
11392	B29	2007-10-03	2007-10-03 00:01:18	78716	44.5443	-73.1631	4.93397e+06	645920	18
11396	B29	2007-10-03 12:00:00	2007-10-03 20:01:53	78717.7	44.5883	-73.0867	4.939e+06	651875	18
11398	B29	2007-10-04	2007-10-04 04:00:53	78718.3	44.5974	-73.0815	4.94002e+06	652261	18
11400	B29	2007-10-04 12:00:00	2007-10-04 16:01:10	78719.3	44.6013	-73.0783	4.94046e+06	652506	18
11402	B29	2007-10-05	2007-10-05 00:01:04	78720	44.6009	-73.078	4.94041e+06	652532	18
11404	B29	2007-10-05 12:00:00	2007-10-05 12:00:56	78721	44.6257	-73.0605	4.9432e+06	653853	18
11408	B29	2007-10-06	2007-10-06 08:01:19	78722.7	44.6602	-73.0693	4.94702e+06	653068	18
11410	B29	2007-10-07	2007-10-07 00:00:49	78724	44.6747	-73.0819	4.9486e+06	652028	18
11412	B29	2007-10-07 12:00:00	2007-10-07 16:01:10	78725.3	44.6685	-73.0296	4.94802e+06	656190	18
11414	B29	2007-10-08	2007-10-08 00:01:15	78726	44.6708	-73.0451	4.94824e+06	654955	18
11416	B29	2007-10-08 12:00:00	2007-10-08 12:00:58	78727	44.6698	-73.0486	4.94813e+06	654679	18
11418	B29	2007-10-09	2007-10-09 04:01:28	78728.3	44.6343	-73.0282	4.94421e+06	656394	18
11422	B29	2007-10-10	2007-10-10 00:01:15	78730	44.6068	-73.0282	4.94116e+06	656464	18
11424	B29	2007-10-10	2007-10-10 08:01:19	78730.7	44.6033	-73.0284	4.94077e+06	656458	18
11426	B29	2007-10-10 12:00:00	2007-10-10 16:01:09	78731.3	44.5892	-73.0197	4.93922e+06	657188	18
11428	B29	2007-10-11	2007-10-11 00:00:58	78732	44.6049	-73.0277	4.94095e+06	656514	18
11432	B29	2007-10-11 12:00:00	2007-10-11 16:01:09	78733.3	44.6354	-73.0872	4.94422e+06	651709	18
11434	B29	2007-10-12	2007-10-12 00:00:49	78734	44.6275	-73.1036	4.94332e+06	650433	18
11436	B29	2007-10-12 12:00:00	2007-10-12 16:01:09	78735.3	44.6152	-73.0952	4.94197e+06	651132	18
11438	B29	2007-10-13	2007-10-13 00:01:48	78736	44.6034	-73.0915	4.94067e+06	651451	18
11440	B29	2007-10-13	2007-10-13 08:00:59	78736.7	44.5872	-73.0813	4.93888e+06	652306	18
11442	B29	2007-10-14	2007-10-14 00:00:49	78738	44.5378	-73.0883	4.93338e+06	651877	18
11444	B29	2007-10-14 12:00:00	2007-10-14 12:01:10	78739	44.5355	-73.1103	4.93309e+06	650133	18
11446	B29	2007-10-15	2007-10-15 00:01:08	78740	44.526	-73.14	4.93198e+06	647799	18
11448	B29	2007-10-15 12:00:00	2007-10-15 12:00:56	78741	44.5216	-73.1381	4.9315e+06	647959	18
11450	B29	2007-10-15 12:00:00	2007-10-15 20:01:09	78741.7	44.5374	-73.1479	4.93323e+06	647145	18
11452	B29	2007-10-16	2007-10-16 04:01:18	78742.3	44.5312	-73.1894	4.93246e+06	643863	18
11454	B29	2007-10-17	2007-10-17 00:01:47	78744	44.5408	-73.1894	4.93353e+06	643842	18
11456	B29	2007-10-17	2007-10-17 08:00:48	78744.7	44.5428	-73.1794	4.93377e+06	644632	18
11458	B29	2007-10-17 12:00:00	2007-10-17 16:00:59	78745.3	44.5452	-73.1819	4.93404e+06	644420	18
11460	B29	2007-10-18	2007-10-18 00:00:53	78746	44.546	-73.1835	4.93413e+06	644298	18
11462	B29	2007-10-18 12:00:00	2007-10-18 16:00:49	78747.3	44.5391	-73.1722	4.93337e+06	645206	18
11464	B29	2007-10-19	2007-10-19 00:00:50	78748	44.5358	-73.1606	4.93304e+06	646142	18
11466	B29	2007-10-19	2007-10-19 08:00:59	78748.7	44.5529	-73.132	4.93499e+06	648367	18
11468	B29	2007-10-19 12:00:00	2007-10-19 20:01:30	78749.7	44.5818	-73.091	4.93827e+06	651551	18
11470	B29	2007-10-20	2007-10-20 08:01:57	78750.7	44.6069	-73.0682	4.9411e+06	653295	18
11472	B29	2007-10-20 12:00:00	2007-10-20 20:00:54	78751.7	44.6652	-73.0715	4.94757e+06	652881	18
11474	B29	2007-10-21	2007-10-21 04:01:39	78752.3	44.6814	-73.0658	4.94938e+06	653284	18
11476	B29	2007-10-21 12:00:00	2007-10-21 12:01:29	78753	44.671	-73.0443	4.94826e+06	655018	18
11478	B29	2007-10-22	2007-10-22 00:00:51	78754	44.6406	-73.0442	4.94489e+06	655106	18
11480	B29	2007-10-22	2007-10-22 08:00:50	78754.7	44.6487	-73.0165	4.94584e+06	657285	18
11482	B29	2007-10-22 12:00:00	2007-10-22 20:00:48	78755.7	44.6427	-73.047	4.94512e+06	654881	18
11484	B29	2007-10-23	2007-10-23 04:00:59	78756.3	44.6509	-73.0515	4.94602e+06	654506	18
11486	B29	2007-10-23 12:00:00	2007-10-23 20:01:09	78757.7	44.6503	-73.0507	4.94595e+06	654563	18
11488	B29	2007-10-24	2007-10-24 04:01:01	78758.3	44.6507	-73.0511	4.946e+06	654536	18
11490	B29	2007-10-24 12:00:00	2007-10-24 12:01:10	78759	44.6514	-73.052	4.94607e+06	654458	18
11492	B29	2007-10-24 12:00:00	2007-10-24 20:01:19	78759.7	44.651	-73.0514	4.94603e+06	654509	18
11494	B29	2007-10-25	2007-10-25 04:01:14	78760.3	44.6508	-73.0512	4.94601e+06	654525	18
11496	B29	2007-10-25 12:00:00	2007-10-25 12:01:19	78761	44.6508	-73.0514	4.94601e+06	654506	18
11498	B29	2007-10-25 12:00:00	2007-10-25 20:01:19	78761.7	44.6493	-73.0508	4.94584e+06	654563	18
11500	B29	2007-10-26	2007-10-26 04:00:57	78762.3	44.6475	-73.0509	4.94564e+06	654558	18
11502	B29	2007-10-26 12:00:00	2007-10-26 12:00:56	78763	44.6513	-73.0753	4.94601e+06	652613	18
11504	B29	2007-10-27	2007-10-27 00:01:29	78764	44.6797	-73.066	4.94918e+06	653274	18
11506	B29	2007-10-28	2007-10-28 04:01:28	78766.3	44.6341	-73.0649	4.94413e+06	653482	18
11508	B29	2007-10-28 12:00:00	2007-10-28 12:01:00	78767	44.5937	-73.0998	4.93957e+06	650821	18
11510	B29	2007-10-29	2007-10-29 00:00:52	78768	44.5585	-73.106	4.93565e+06	650421	18
11512	B29	2007-10-29	2007-10-29 08:00:59	78768.7	44.5461	-73.1158	4.93426e+06	649670	18
11514	B29	2007-10-29 12:00:00	2007-10-29 16:00:59	78769.3	44.5421	-73.1201	4.93381e+06	649343	18
11516	B29	2007-10-30	2007-10-30 04:00:49	78770.3	44.5203	-73.1339	4.93135e+06	648299	18
11518	B29	2007-10-30 12:00:00	2007-10-30 12:00:53	78771	44.5221	-73.1394	4.93155e+06	647856	18
11520	B29	2007-10-30 12:00:00	2007-10-30 20:01:23	78771.7	44.5139	-73.1429	4.93063e+06	647600	18
11522	B29	2007-10-31	2007-10-31 08:01:05	78772.7	44.5331	-73.1448	4.93276e+06	647402	18
11523	B29	2007-10-31 12:00:00	2007-10-31 12:00:58	78773	44.5338	-73.1444	4.93283e+06	647430	18
11525	B29	2007-10-31 12:00:00	2007-10-31 20:01:17	78773.7	44.5443	-73.1567	4.93398e+06	646431	18
11527	B29	2007-11-01 12:00:00	2007-11-01 12:01:10	78775	44.5415	-73.1896	4.93361e+06	643820	18
11529	B29	2007-11-02	2007-11-02 00:01:37	78776	44.5465	-73.1899	4.93417e+06	643784	18
11533	B29	2007-11-02 12:00:00	2007-11-02 20:00:48	78777.7	44.5466	-73.1799	4.9342e+06	644581	18
11535	B29	2007-11-03	2007-11-03 04:00:59	78778.3	44.5307	-73.1415	4.9325e+06	647673	18
11537	B29	2007-11-03 12:00:00	2007-11-03 16:01:45	78779.3	44.5186	-73.1365	4.93117e+06	648100	18
11539	B29	2007-11-04	2007-11-04 04:01:16	78780.3	44.5085	-73.1675	4.92999e+06	645657	18
11543	B29	2007-11-04 12:00:00	2007-11-04 20:01:28	78781.7	44.5201	-73.1668	4.93127e+06	645687	18
11545	B29	2007-11-05	2007-11-05 04:01:18	78782.3	44.519	-73.1662	4.93115e+06	645739	18
11547	B29	2007-11-05 12:00:00	2007-11-05 12:00:56	78783	44.5189	-73.166	4.93114e+06	645755	18
11549	B29	2007-11-05 12:00:00	2007-11-05 20:01:09	78783.7	44.5189	-73.1661	4.93115e+06	645742	18
11551	B29	2007-11-06	2007-11-06 04:01:24	78784.3	44.5188	-73.1661	4.93114e+06	645745	18
11553	B29	2007-11-06 12:00:00	2007-11-06 16:01:18	78785.3	44.5189	-73.1662	4.93114e+06	645740	18
11555	B29	2007-11-07	2007-11-07 00:01:18	78786	44.5189	-73.1661	4.93115e+06	645743	18
11557	B29	2007-11-07	2007-11-07 08:01:17	78786.7	44.5186	-73.1659	4.93111e+06	645757	18
11559	B29	2007-11-07 12:00:00	2007-11-07 16:00:49	78787.3	44.519	-73.1661	4.93115e+06	645742	18
11561	B29	2007-11-08	2007-11-08 00:00:58	78788	44.5189	-73.1662	4.93114e+06	645740	18
11563	B29	2007-11-08	2007-11-08 08:01:09	78788.7	44.5188	-73.166	4.93113e+06	645750	18
11565	B29	2007-11-08 12:00:00	2007-11-08 16:00:49	78789.3	44.5188	-73.1659	4.93114e+06	645759	18
11567	B29	2007-11-09	2007-11-09 00:00:58	78790	44.5189	-73.1664	4.93115e+06	645723	18
11569	B29	2007-11-09	2007-11-09 08:01:05	78790.7	44.519	-73.1661	4.93116e+06	645743	18
11571	B29	2007-11-09 12:00:00	2007-11-09 16:01:09	78791.3	44.519	-73.1661	4.93115e+06	645744	18
11573	B29	2007-11-10	2007-11-10 00:00:58	78792	44.5189	-73.1661	4.93114e+06	645741	18
11575	B29	2007-11-10	2007-11-10 08:00:59	78792.7	44.5266	-73.1705	4.93199e+06	645376	18
11577	B29	2007-11-10 12:00:00	2007-11-10 16:00:59	78793.3	44.5267	-73.1705	4.93201e+06	645375	18
11579	B29	2007-11-11	2007-11-11 04:01:28	78794.3	44.5189	-73.1662	4.93115e+06	645738	18
11581	B29	2007-11-11 12:00:00	2007-11-11 12:00:48	78795	44.5378	-73.1557	4.93326e+06	646527	18
11583	B29	2007-11-11 12:00:00	2007-11-11 20:01:07	78795.7	44.5179	-73.1665	4.93103e+06	645711	18
11585	B29	2007-11-12	2007-11-12 04:01:26	78796.3	44.519	-73.1662	4.93115e+06	645738	18
11587	B29	2007-11-12 12:00:00	2007-11-12 16:01:18	78797.3	44.533	-73.1722	4.93271e+06	645225	18
11589	B29	2007-11-13	2007-11-13 00:00:56	78798	44.5189	-73.1661	4.93114e+06	645744	18
11591	B29	2007-11-13	2007-11-13 08:00:59	78798.7	44.5268	-73.17	4.93201e+06	645417	18
11593	B29	2007-11-13 12:00:00	2007-11-13 20:00:48	78799.7	44.5192	-73.1661	4.93118e+06	645746	18
11595	B29	2007-11-14	2007-11-14 04:01:28	78800.3	44.519	-73.1661	4.93115e+06	645743	18
11597	B29	2007-11-14 12:00:00	2007-11-14 12:00:50	78801	44.5382	-73.1569	4.9333e+06	646425	18
11599	B29	2007-11-14 12:00:00	2007-11-14 20:00:59	78801.7	44.5413	-73.144	4.93367e+06	647444	18
11601	B29	2007-11-15	2007-11-15 04:01:28	78802.3	44.5437	-73.1209	4.93398e+06	649271	18
11603	B29	2007-11-17	2007-11-17 00:01:08	78806	44.5492	-73.11	4.93461e+06	650125	18
11605	B29	2007-11-17 12:00:00	2007-11-17 12:01:18	78807	44.5491	-73.1103	4.9346e+06	650100	18
11607	B29	2007-11-17 12:00:00	2007-11-17 20:01:19	78807.7	44.5491	-73.1101	4.9346e+06	650116	18
11609	B29	2007-11-18	2007-11-18 08:00:48	78808.7	44.549	-73.1105	4.93459e+06	650089	18
11611	B29	2007-11-18 12:00:00	2007-11-18 16:01:22	78809.3	44.5492	-73.1103	4.93461e+06	650099	18
11613	B29	2007-11-19	2007-11-19 08:01:21	78810.7	44.5491	-73.1105	4.9346e+06	650087	18
11615	B29	2007-11-19 12:00:00	2007-11-19 16:01:09	78811.3	44.5492	-73.1103	4.93461e+06	650098	18
11617	B29	2007-11-20	2007-11-20 00:01:19	78812	44.5491	-73.1103	4.9346e+06	650099	18
11619	B29	2007-11-20 12:00:00	2007-11-20 12:01:46	78813	44.5492	-73.1102	4.93461e+06	650110	18
11621	B29	2007-11-21	2007-11-21 08:01:13	78814.7	44.5491	-73.1102	4.9346e+06	650108	18
11623	B29	2007-11-21 12:00:00	2007-11-21 20:00:57	78815.7	44.5491	-73.1105	4.9346e+06	650088	18
11625	B29	2007-11-22 12:00:00	2007-11-22 12:01:10	78817	44.5492	-73.1098	4.93462e+06	650139	18
11627	B29	2007-11-23	2007-11-23 00:01:19	78818	44.5491	-73.1103	4.9346e+06	650098	18
11629	B29	2007-11-23	2007-11-23 08:01:07	78818.7	44.5492	-73.1099	4.93461e+06	650133	18
11631	B29	2007-11-23 12:00:00	2007-11-23 16:01:09	78819.3	44.5491	-73.1102	4.9346e+06	650110	18
11633	B29	2007-11-24	2007-11-24 04:01:33	78820.3	44.549	-73.1106	4.93459e+06	650078	18
11635	B29	2007-11-24 12:00:00	2007-11-24 12:00:49	78821	44.5492	-73.11	4.93461e+06	650121	18
11637	B29	2007-11-24 12:00:00	2007-11-24 20:00:48	78821.7	44.5491	-73.1102	4.9346e+06	650110	18
11639	B29	2007-11-25	2007-11-25 08:01:21	78822.7	44.5493	-73.1098	4.93462e+06	650144	18
11641	B29	2007-11-25 12:00:00	2007-11-25 20:00:48	78823.7	44.5494	-73.1099	4.93463e+06	650132	18
11643	B29	2007-11-26 12:00:00	2007-11-26 12:01:10	78825	44.5493	-73.1116	4.93461e+06	650000	18
11645	B29	2007-11-27	2007-11-27 00:01:08	78826	44.5492	-73.1101	4.93461e+06	650116	18
11647	B29	2007-11-27 12:00:00	2007-11-27 12:01:39	78827	44.5493	-73.1099	4.93462e+06	650136	18
11649	B29	2007-11-28	2007-11-28 00:01:41	78828	44.5491	-73.1102	4.9346e+06	650108	18
11651	B29	2007-11-28 12:00:00	2007-11-28 12:01:08	78829	44.5484	-73.1115	4.93452e+06	650010	18
11653	B29	2007-11-28 12:00:00	2007-11-28 20:00:48	78829.7	44.5491	-73.1102	4.9346e+06	650106	18
11655	B29	2007-11-29	2007-11-29 04:01:09	78830.3	44.5494	-73.1094	4.93463e+06	650170	18
11657	B29	2007-11-29 12:00:00	2007-11-29 12:01:10	78831	44.5492	-73.1106	4.93461e+06	650074	18
11659	B29	2007-11-30	2007-11-30 00:01:08	78832	44.5492	-73.1101	4.93461e+06	650116	18
11661	B29	2007-11-30	2007-11-30 08:01:13	78832.7	44.5492	-73.1099	4.93462e+06	650129	18
11663	B29	2007-11-30 12:00:00	2007-11-30 16:02:00	78833.3	44.549	-73.1105	4.93459e+06	650087	18
12521	B30	2007-07-17 12:00:00	1899-12-31 16:02:34	78561.7	44.3486	-73.2175	4.91214e+06	642068	18
12522	B30	2007-07-18	1899-12-31 00:01:38	78562	44.3575	-73.2179	4.91313e+06	642022	18
12523	B30	2007-07-18	1899-12-31 08:02:28	78562.3	44.3693	-73.2186	4.91444e+06	641931	18
12524	B30	2007-07-18	1899-12-31 16:04:50	78562.7	44.3685	-73.2211	4.91434e+06	641740	18
12525	B30	2007-07-18 12:00:00	1899-12-31 08:01:38	78563.3	44.3389	-73.2128	4.91106e+06	642473	18
12526	B30	2007-07-18 12:00:00	1899-12-31 16:03:10	78563.7	44.344	-73.1845	4.91168e+06	644717	18
12527	B30	2007-07-19	1899-12-31 00:01:58	78564	44.3549	-73.1715	4.91292e+06	645721	18
12528	B30	2007-07-19	1899-12-31 08:01:50	78564.3	44.3678	-73.1693	4.91436e+06	645867	18
12529	B30	2007-07-19	1899-12-31 16:01:46	78564.7	44.3764	-73.1667	4.91531e+06	646052	18
12530	B30	2007-07-20	1899-12-31 00:01:54	78566	44.3938	-73.2045	4.91719e+06	642998	18
12531	B30	2007-07-20	1899-12-31 08:01:58	78566.3	44.3938	-73.2044	4.91718e+06	643003	18
12532	B30	2007-07-21	1899-12-31 00:02:32	78568	44.3716	-73.1958	4.91473e+06	643746	18
12533	B30	2007-07-21 12:00:00	1899-12-31 08:01:48	78569.3	44.3865	-73.174	4.91642e+06	645443	18
12534	B30	2007-07-21 12:00:00	1899-12-31 16:02:14	78569.7	44.3974	-73.1749	4.91763e+06	645350	18
12535	B30	2007-07-22	1899-12-31 00:02:38	78570	44.3975	-73.1748	4.91765e+06	645355	18
12536	B30	2007-07-22	1899-12-31 08:01:50	78570.3	44.3971	-73.1732	4.91761e+06	645481	18
12537	B30	2007-07-22	1899-12-31 16:02:38	78570.7	44.3791	-73.1698	4.91561e+06	645800	18
12538	B30	2007-07-22 12:00:00	1899-12-31 00:01:56	78571	44.3792	-73.1708	4.91562e+06	645715	18
12539	B30	2007-07-22 12:00:00	1899-12-31 08:01:52	78571.3	44.379	-73.1709	4.9156e+06	645707	18
12540	B30	2007-07-22 12:00:00	1899-12-31 16:01:58	78571.7	44.3684	-73.1751	4.91441e+06	645403	18
12541	B30	2007-07-23	1899-12-31 08:02:36	78572.3	44.3846	-73.208	4.91615e+06	642742	18
12542	B30	2007-07-23	1899-12-31 16:02:34	78572.7	44.3787	-73.2049	4.9155e+06	643001	18
12543	B30	2007-07-23 12:00:00	1899-12-31 08:02:34	78573.3	44.3771	-73.2085	4.91532e+06	642723	18
12544	B30	2007-07-24	1899-12-31 00:01:58	78574	44.3446	-73.2015	4.91172e+06	643360	18
12545	B30	2007-07-24	1899-12-31 08:03:12	78574.3	44.3455	-73.1917	4.91184e+06	644134	18
12546	B30	2007-07-24 12:00:00	1899-12-31 16:01:58	78575.7	44.3566	-73.163	4.91312e+06	646398	18
12547	B30	2007-07-25	1899-12-31 00:02:38	78576	44.3761	-73.162	4.91529e+06	646428	18
12548	B30	2007-07-25	1899-12-31 08:04:32	78576.3	44.3971	-73.1763	4.9176e+06	645236	18
12549	B30	2007-07-25 12:00:00	1899-12-31 00:03:46	78577	44.41	-73.1818	4.91902e+06	644765	18
12550	B30	2007-07-25 12:00:00	1899-12-31 16:01:48	78577.7	44.4074	-73.1999	4.9187e+06	643327	18
12551	B30	2007-07-26	1899-12-31 00:02:34	78578	44.3942	-73.2044	4.91723e+06	643006	18
12552	B30	2007-07-26	1899-12-31 08:03:14	78578.3	44.3635	-73.207	4.91382e+06	642869	18
12553	B30	2007-07-26	1899-12-31 16:02:12	78578.7	44.3527	-73.2167	4.91259e+06	642127	18
12554	B30	2007-07-26 12:00:00	1899-12-31 16:01:58	78579.7	44.3546	-73.1957	4.91284e+06	643798	18
12555	B30	2007-07-27	1899-12-31 00:01:38	78580	44.3669	-73.1876	4.91423e+06	644410	18
12556	B30	2007-07-27	1899-12-31 16:02:30	78580.7	44.3537	-73.1968	4.91274e+06	643709	18
12557	B30	2007-07-27 12:00:00	1899-12-31 00:01:38	78581	44.3542	-73.196	4.9128e+06	643770	18
12558	B30	2007-07-27 12:00:00	1899-12-31 16:01:38	78581.7	44.3563	-73.1972	4.91303e+06	643673	18
12559	B30	2007-07-28	1899-12-31 00:03:18	78582	44.3563	-73.1973	4.91303e+06	643666	18
12560	B30	2007-07-28	1899-12-31 08:01:56	78582.3	44.3561	-73.1964	4.91301e+06	643734	18
12561	B30	2007-07-28	1899-12-31 16:01:38	78582.7	44.3534	-73.1983	4.9127e+06	643587	18
12562	B30	2007-07-28 12:00:00	1899-12-31 00:01:56	78583	44.3531	-73.1984	4.91267e+06	643585	18
12563	B30	2007-07-29	1899-12-31 00:02:34	78584	44.376	-73.199	4.91521e+06	643475	18
12564	B30	2007-07-29	1899-12-31 08:02:34	78584.3	44.3728	-73.1823	4.91488e+06	644821	18
12565	B30	2007-07-29	1899-12-31 16:02:24	78584.7	44.374	-73.1634	4.91505e+06	646319	18
12566	B30	2007-07-29 12:00:00	1899-12-31 00:01:58	78585	44.3914	-73.1722	4.91697e+06	645573	18
12567	B30	2007-07-29 12:00:00	1899-12-31 08:02:16	78585.3	44.3914	-73.1722	4.91697e+06	645576	18
12568	B30	2007-07-29 12:00:00	1899-12-31 16:01:56	78585.7	44.3838	-73.1773	4.91612e+06	645191	18
12569	B30	2007-07-30	1899-12-31 00:02:16	78586	44.3646	-73.1799	4.91398e+06	645025	18
12570	B30	2007-07-30	1899-12-31 08:01:58	78586.3	44.3557	-73.1744	4.91301e+06	645492	18
12571	B30	2007-07-30	1899-12-31 16:01:48	78586.7	44.3569	-73.1739	4.91314e+06	645526	18
12572	B30	2007-07-30 12:00:00	1899-12-31 00:01:38	78587	44.3568	-73.174	4.91313e+06	645520	18
12573	B30	2007-07-31	1899-12-31 00:02:38	78588	44.3703	-73.2046	4.91457e+06	643049	18
12574	B30	2007-07-31	1899-12-31 08:02:36	78588.3	44.3691	-73.2168	4.91442e+06	642076	18
12575	B30	2007-07-31 12:00:00	1899-12-31 00:01:58	78589	44.3416	-73.206	4.91138e+06	643002	18
12576	B30	2007-07-31 12:00:00	1899-12-31 16:02:14	78589.7	44.3504	-73.1893	4.91239e+06	644318	18
12577	B30	2007-08-01	1899-12-31 00:02:34	78590	44.361	-73.1867	4.91357e+06	644497	18
12578	B30	2007-08-01	1899-12-31 08:03:12	78590.3	44.3782	-73.1908	4.91547e+06	644129	18
12579	B30	2007-08-01 12:00:00	1899-12-31 00:03:02	78591	44.392	-73.1741	4.91703e+06	645424	18
12580	B30	2007-08-01 12:00:00	1899-12-31 08:03:34	78591.3	44.4058	-73.1864	4.91854e+06	644408	18
12581	B30	2007-08-02	1899-12-31 00:02:14	78592	44.4058	-73.2125	4.9185e+06	642328	18
12582	B30	2007-08-02	1899-12-31 08:01:58	78592.3	44.4043	-73.2123	4.91833e+06	642349	18
12583	B30	2007-08-02	1899-12-31 16:02:38	78592.7	44.4043	-73.2123	4.91833e+06	642353	18
12584	B30	2007-08-02 12:00:00	1899-12-31 00:03:46	78593	44.4052	-73.2134	4.91843e+06	642259	18
12585	B30	2007-08-02 12:00:00	1899-12-31 16:02:36	78593.7	44.4064	-73.2124	4.91857e+06	642339	18
12586	B30	2007-08-03	1899-12-31 08:01:46	78594.3	44.3768	-73.2088	4.91529e+06	642693	18
12587	B30	2007-08-03	1899-12-31 16:03:46	78594.7	44.3765	-73.2088	4.91525e+06	642693	18
12588	B30	2007-08-03 12:00:00	1899-12-31 08:01:38	78595.3	44.3737	-73.2067	4.91495e+06	642870	18
12589	B30	2007-08-03 12:00:00	1899-12-31 16:03:50	78595.7	44.3503	-73.2112	4.91234e+06	642569	18
12590	B30	2007-08-04	1899-12-31 08:01:38	78596.3	44.3431	-73.1809	4.91159e+06	644999	18
12591	B30	2007-08-04	1899-12-31 16:03:12	78596.7	44.3427	-73.181	4.91154e+06	644995	18
12592	B30	2007-08-04 12:00:00	1899-12-31 08:02:30	78597.3	44.3427	-73.1811	4.91154e+06	644986	18
12593	B30	2007-08-04 12:00:00	1899-12-31 16:01:48	78597.7	44.3427	-73.1811	4.91155e+06	644988	18
12594	B30	2007-08-05	1899-12-31 08:02:30	78598.3	44.3905	-73.1688	4.91687e+06	645852	18
12595	B30	2007-08-05	1899-12-31 16:02:38	78598.7	44.3933	-73.1707	4.91718e+06	645695	18
12596	B30	2007-08-05 12:00:00	1899-12-31 08:01:38	78599.3	44.3931	-73.1712	4.91717e+06	645649	18
12597	B30	2007-08-06	1899-12-31 00:01:58	78600	44.3502	-73.1836	4.91237e+06	644766	18
12598	B30	2007-08-06	1899-12-31 08:01:38	78600.3	44.3426	-73.1812	4.91154e+06	644982	18
12599	B30	2007-08-06	1899-12-31 16:02:38	78600.7	44.3433	-73.1804	4.91162e+06	645044	18
12600	B30	2007-08-06 12:00:00	1899-12-31 00:01:58	78601	44.3433	-73.1804	4.91161e+06	645043	18
12601	B30	2007-08-06 12:00:00	1899-12-31 08:01:58	78601.3	44.3433	-73.1804	4.91161e+06	645043	18
12602	B30	2007-08-07	1899-12-31 00:03:14	78602	44.3521	-73.2168	4.91253e+06	642119	18
12603	B30	2007-08-07	1899-12-31 08:01:38	78602.3	44.3644	-73.2195	4.91389e+06	641875	18
12604	B30	2007-08-07 12:00:00	1899-12-31 08:02:32	78603.3	44.3624	-73.2157	4.91367e+06	642185	18
12605	B30	2007-08-07 12:00:00	1899-12-31 16:01:58	78603.7	44.3763	-73.2157	4.91522e+06	642149	18
12606	B30	2007-08-08	1899-12-31 00:01:58	78604	44.3789	-73.1989	4.91554e+06	643478	18
12607	B30	2007-08-08	1899-12-31 08:01:58	78604.3	44.3605	-73.1988	4.9135e+06	643533	18
12608	B30	2007-08-08	1899-12-31 16:02:38	78604.7	44.3448	-73.2008	4.91175e+06	643409	18
12609	B30	2007-08-08 12:00:00	1899-12-31 00:02:36	78605	44.3437	-73.2129	4.91161e+06	642448	18
12610	B30	2007-08-08 12:00:00	1899-12-31 08:02:26	78605.3	44.3535	-73.2156	4.91269e+06	642210	18
12611	B30	2007-08-09	1899-12-31 00:01:58	78606	44.363	-73.1756	4.91381e+06	645376	18
12612	B30	2007-08-09	1899-12-31 08:02:36	78606.3	44.3437	-73.1824	4.91166e+06	644878	18
12613	B30	2007-08-09	1899-12-31 16:01:38	78606.7	44.362	-73.1912	4.91367e+06	644137	18
12614	B30	2007-08-09 12:00:00	1899-12-31 00:01:40	78607	44.3682	-73.1986	4.91435e+06	643527	18
12615	B30	2007-08-09 12:00:00	1899-12-31 08:01:38	78607.3	44.3706	-73.1985	4.91461e+06	643528	18
12616	B30	2007-08-09 12:00:00	1899-12-31 16:02:38	78607.7	44.371	-73.1987	4.91466e+06	643516	18
12617	B30	2007-08-10	1899-12-31 00:01:58	78608	44.3704	-73.1987	4.9146e+06	643519	18
12618	B30	2007-08-10	1899-12-31 08:01:58	78608.3	44.3705	-73.1986	4.9146e+06	643521	18
12619	B30	2007-08-10	1899-12-31 16:02:12	78608.7	44.3706	-73.1984	4.91461e+06	643539	18
12620	B30	2007-08-10 12:00:00	1899-12-31 08:02:32	78609.3	44.3707	-73.1987	4.91462e+06	643516	18
12621	B30	2007-08-10 12:00:00	1899-12-31 16:02:40	78609.7	44.3706	-73.1986	4.91461e+06	643523	18
12622	B30	2007-08-11	1899-12-31 00:02:38	78610	44.3707	-73.1985	4.91462e+06	643533	18
12623	B30	2007-08-11	1899-12-31 08:01:50	78610.3	44.3764	-73.1869	4.91528e+06	644439	18
12624	B30	2007-08-11	1899-12-31 16:02:38	78610.7	44.3911	-73.1894	4.91691e+06	644210	18
12625	B30	2007-08-11 12:00:00	1899-12-31 08:01:52	78611.3	44.3909	-73.1894	4.91688e+06	644206	18
12626	B30	2007-08-12	1899-12-31 00:02:24	78612	44.3698	-73.1983	4.91453e+06	643548	18
12627	B30	2007-08-12	1899-12-31 16:01:38	78612.7	44.3443	-73.2034	4.91168e+06	643208	18
12628	B30	2007-08-12 12:00:00	1899-12-31 08:01:38	78613.3	44.3472	-73.1919	4.91202e+06	644113	18
12629	B30	2007-08-13	1899-12-31 00:02:38	78614	44.3595	-73.1585	4.91345e+06	646748	18
12630	B30	2007-08-13	1899-12-31 08:01:42	78614.3	44.3743	-73.1628	4.91509e+06	646370	18
12631	B30	2007-08-13	1899-12-31 16:02:26	78614.7	44.3763	-73.1651	4.91531e+06	646179	18
12632	B30	2007-08-13 12:00:00	1899-12-31 00:01:44	78615	44.3765	-73.1651	4.91533e+06	646179	18
12633	B30	2007-08-13 12:00:00	1899-12-31 16:02:30	78615.7	44.3912	-73.1718	4.91695e+06	645605	18
12634	B30	2007-08-14	1899-12-31 00:01:52	78616	44.3869	-73.1749	4.91647e+06	645374	18
12635	B30	2007-08-14	1899-12-31 08:02:38	78616.3	44.3771	-73.1696	4.91539e+06	645821	18
12636	B30	2007-08-14	1899-12-31 16:01:38	78616.7	44.3685	-73.1704	4.91443e+06	645774	18
12637	B30	2007-08-14 12:00:00	1899-12-31 00:01:38	78617	44.3685	-73.1704	4.91443e+06	645777	18
12638	B30	2007-08-14 12:00:00	1899-12-31 08:01:48	78617.3	44.3685	-73.1705	4.91443e+06	645772	18
12639	B30	2007-08-14 12:00:00	1899-12-31 16:01:58	78617.7	44.3686	-73.1705	4.91444e+06	645771	18
12640	B30	2007-08-15	1899-12-31 00:02:16	78618	44.3685	-73.1704	4.91443e+06	645776	18
12641	B30	2007-08-15	1899-12-31 08:01:40	78618.3	44.3685	-73.1705	4.91443e+06	645771	18
12642	B30	2007-08-15	1899-12-31 16:01:58	78618.7	44.3685	-73.1704	4.91443e+06	645775	18
12643	B30	2007-08-15 12:00:00	1899-12-31 00:01:58	78619	44.3685	-73.1704	4.91443e+06	645774	18
12644	B30	2007-08-15 12:00:00	1899-12-31 08:01:56	78619.3	44.3685	-73.1705	4.91443e+06	645771	18
12645	B30	2007-08-15 12:00:00	1899-12-31 16:01:58	78619.7	44.3685	-73.1705	4.91443e+06	645771	18
12646	B30	2007-08-16	1899-12-31 00:01:58	78620	44.3685	-73.1705	4.91443e+06	645771	18
12647	B30	2007-08-16	1899-12-31 08:01:58	78620.3	44.3685	-73.1705	4.91443e+06	645772	18
12648	B30	2007-08-16	1899-12-31 16:01:58	78620.7	44.3685	-73.1704	4.91443e+06	645775	18
12649	B30	2007-08-16 12:00:00	1899-12-31 00:01:58	78621	44.3685	-73.1704	4.91443e+06	645775	18
12650	B30	2007-08-16 12:00:00	1899-12-31 08:01:38	78621.3	44.3685	-73.1704	4.91443e+06	645774	18
12651	B30	2007-08-16 12:00:00	1899-12-31 16:02:16	78621.7	44.3685	-73.1705	4.91443e+06	645770	18
12652	B30	2007-08-17	1899-12-31 00:01:38	78622	44.3684	-73.1704	4.91442e+06	645776	18
12653	B30	2007-08-17	1899-12-31 08:01:58	78622.3	44.3685	-73.1704	4.91443e+06	645774	18
12654	B30	2007-08-17	1899-12-31 16:02:28	78622.7	44.3685	-73.1704	4.91443e+06	645774	18
12655	B30	2007-08-17 12:00:00	1899-12-31 00:02:28	78623	44.3685	-73.1705	4.91443e+06	645772	18
12656	B30	2007-08-17 12:00:00	1899-12-31 08:01:52	78623.3	44.3685	-73.1704	4.91443e+06	645772	18
12657	B30	2007-08-17 12:00:00	1899-12-31 16:01:58	78623.7	44.3685	-73.1705	4.91443e+06	645771	18
12658	B30	2007-08-18	1899-12-31 00:01:58	78624	44.3685	-73.1704	4.91443e+06	645773	18
12659	B30	2007-08-18	1899-12-31 08:01:58	78624.3	44.3685	-73.1705	4.91443e+06	645771	18
12660	B30	2007-08-18	1899-12-31 16:01:58	78624.7	44.3685	-73.1705	4.91443e+06	645772	18
12661	B30	2007-08-18 12:00:00	1899-12-31 00:01:58	78625	44.3685	-73.1704	4.91443e+06	645774	18
12662	B30	2007-08-18 12:00:00	1899-12-31 08:01:58	78625.3	44.3685	-73.1705	4.91443e+06	645770	18
12663	B30	2007-08-18 12:00:00	1899-12-31 16:02:26	78625.7	44.3685	-73.1705	4.91443e+06	645771	18
12664	B30	2007-08-19	1899-12-31 00:01:58	78626	44.3685	-73.1704	4.91443e+06	645775	18
12665	B30	2007-08-19	1899-12-31 08:01:40	78626.3	44.3685	-73.1705	4.91443e+06	645771	18
12666	B30	2007-08-19	1899-12-31 16:01:58	78626.7	44.3685	-73.1704	4.91443e+06	645774	18
12667	B30	2007-08-19 12:00:00	1899-12-31 00:01:58	78627	44.3685	-73.1704	4.91443e+06	645774	18
12668	B30	2007-08-19 12:00:00	1899-12-31 08:01:52	78627.3	44.3685	-73.1704	4.91443e+06	645773	18
12669	B30	2007-08-19 12:00:00	1899-12-31 16:01:58	78627.7	44.3685	-73.1704	4.91443e+06	645774	18
12670	B30	2007-08-20	1899-12-31 00:01:58	78628	44.3685	-73.1704	4.91443e+06	645775	18
12671	B30	2007-08-20	1899-12-31 08:01:56	78628.3	44.3685	-73.1705	4.91443e+06	645772	18
12672	B30	2007-08-20	1899-12-31 16:01:58	78628.7	44.3685	-73.1704	4.91443e+06	645775	18
12673	B30	2007-08-20 12:00:00	1899-12-31 00:01:38	78629	44.3689	-73.1706	4.91448e+06	645758	18
12674	B30	2007-08-20 12:00:00	1899-12-31 08:01:58	78629.3	44.3685	-73.1704	4.91443e+06	645776	18
12675	B30	2007-08-20 12:00:00	1899-12-31 16:01:58	78629.7	44.3685	-73.1704	4.91443e+06	645773	18
12676	B30	2007-08-21	1899-12-31 00:01:58	78630	44.3685	-73.1704	4.91443e+06	645775	18
12677	B30	2007-08-21	1899-12-31 08:01:56	78630.3	44.3685	-73.1704	4.91443e+06	645773	18
12678	B30	2007-08-21	1899-12-31 16:01:56	78630.7	44.3685	-73.1705	4.91443e+06	645770	18
12679	B30	2007-08-21 12:00:00	1899-12-31 00:01:52	78631	44.3685	-73.1704	4.91443e+06	645775	18
12680	B30	2007-08-21 12:00:00	1899-12-31 08:01:58	78631.3	44.3685	-73.1705	4.91443e+06	645770	18
12681	B30	2007-08-21 12:00:00	1899-12-31 16:01:56	78631.7	44.3685	-73.1705	4.91443e+06	645771	18
12682	B30	2007-08-22	1899-12-31 00:01:50	78632	44.3685	-73.1704	4.91443e+06	645774	18
12683	B30	2007-08-22	1899-12-31 08:01:56	78632.3	44.3685	-73.1704	4.91443e+06	645774	18
12684	B30	2007-08-22	1899-12-31 16:01:58	78632.7	44.3685	-73.1705	4.91443e+06	645766	18
12685	B30	2007-08-22 12:00:00	1899-12-31 00:01:58	78633	44.3685	-73.1705	4.91444e+06	645771	18
12686	B30	2007-08-22 12:00:00	1899-12-31 08:02:28	78633.3	44.3686	-73.1705	4.91444e+06	645772	18
12687	B30	2007-08-22 12:00:00	1899-12-31 16:02:28	78633.7	44.3685	-73.1705	4.91443e+06	645769	18
12688	B30	2007-08-23	1899-12-31 00:01:58	78634	44.3685	-73.1704	4.91443e+06	645773	18
12689	B30	2007-08-23	1899-12-31 08:01:50	78634.3	44.3685	-73.1705	4.91443e+06	645771	18
12690	B30	2007-08-23	1899-12-31 16:01:58	78634.7	44.3685	-73.1705	4.91443e+06	645770	18
12691	B30	2007-08-23 12:00:00	1899-12-31 00:01:58	78635	44.3685	-73.1704	4.91443e+06	645776	18
12692	B30	2007-08-23 12:00:00	1899-12-31 08:01:54	78635.3	44.3685	-73.1705	4.91443e+06	645772	18
12693	B30	2007-08-23 12:00:00	1899-12-31 16:01:38	78635.7	44.3685	-73.1706	4.91443e+06	645763	18
12694	B30	2007-08-24	1899-12-31 00:01:54	78636	44.3685	-73.1705	4.91443e+06	645772	18
12695	B30	2007-08-24	1899-12-31 08:01:58	78636.3	44.3685	-73.1704	4.91443e+06	645773	18
12696	B30	2007-08-24	1899-12-31 16:01:58	78636.7	44.3685	-73.1705	4.91443e+06	645770	18
12697	B30	2007-08-24 12:00:00	1899-12-31 00:01:58	78637	44.3685	-73.1704	4.91443e+06	645775	18
12698	B30	2007-08-24 12:00:00	1899-12-31 08:01:58	78637.3	44.3685	-73.1705	4.91443e+06	645767	18
12699	B30	2007-08-24 12:00:00	1899-12-31 16:01:38	78637.7	44.3685	-73.1705	4.91443e+06	645769	18
12700	B30	2007-08-25	1899-12-31 00:01:58	78638	44.3685	-73.1704	4.91443e+06	645776	18
12701	B30	2007-08-25	1899-12-31 08:01:58	78638.3	44.3685	-73.1704	4.91443e+06	645775	18
12702	B30	2007-08-25	1899-12-31 16:01:48	78638.7	44.3685	-73.1705	4.91443e+06	645769	18
12703	B30	2007-08-25 12:00:00	1899-12-31 00:01:42	78639	44.3685	-73.1704	4.91443e+06	645774	18
12704	B30	2007-08-25 12:00:00	1899-12-31 08:01:58	78639.3	44.3685	-73.1705	4.91443e+06	645771	18
12705	B30	2007-08-25 12:00:00	1899-12-31 16:02:38	78639.7	44.3685	-73.1706	4.91443e+06	645764	18
12706	B30	2007-08-26	1899-12-31 00:02:36	78640	44.3684	-73.1705	4.91442e+06	645770	18
12707	B30	2007-08-26	1899-12-31 08:01:50	78640.3	44.3685	-73.1704	4.91443e+06	645775	18
12708	B30	2007-08-26	1899-12-31 16:01:56	78640.7	44.3685	-73.1705	4.91443e+06	645768	18
12709	B30	2007-08-26 12:00:00	1899-12-31 00:01:54	78641	44.3685	-73.1704	4.91443e+06	645774	18
12710	B30	2007-08-26 12:00:00	1899-12-31 08:01:58	78641.3	44.3685	-73.1703	4.91443e+06	645780	18
12711	B30	2007-08-26 12:00:00	1899-12-31 16:02:28	78641.7	44.3685	-73.1704	4.91443e+06	645780	18
12712	B30	2007-08-27	1899-12-31 00:01:54	78642	44.3685	-73.1704	4.91443e+06	645777	18
12713	B30	2007-08-27	1899-12-31 08:01:58	78642.3	44.3685	-73.1704	4.91443e+06	645774	18
12714	B30	2007-08-27	1899-12-31 16:01:58	78642.7	44.3685	-73.1705	4.91443e+06	645772	18
12715	B30	2007-08-27 12:00:00	1899-12-31 00:01:58	78643	44.3685	-73.1705	4.91444e+06	645772	18
12716	B30	2007-08-27 12:00:00	1899-12-31 08:01:58	78643.3	44.3685	-73.1704	4.91443e+06	645773	18
12717	B30	2007-08-27 12:00:00	1899-12-31 16:02:16	78643.7	44.3685	-73.1704	4.91443e+06	645774	18
12718	B30	2007-08-28	1899-12-31 00:02:32	78644	44.3685	-73.1704	4.91443e+06	645777	18
12719	B30	2007-08-28	1899-12-31 08:02:32	78644.3	44.3684	-73.1704	4.91442e+06	645773	18
12720	B30	2007-08-28	1899-12-31 16:01:58	78644.7	44.3685	-73.1704	4.91443e+06	645775	18
12723	B32	2007-01-29	1899-12-31 23:03:45	39112	44.3393	-73.2506	4.91105e+06	639456	18
12741	B32	2007-01-30	1899-12-31 07:42:07	39112.3	44.3164	-73.2599	4.90849e+06	638765	18
12749	B32	2007-01-30	1899-12-31 19:03:34	39112.8	44.3068	-73.2681	4.90741e+06	638138	18
12762	B32	2007-02-01	1899-12-31 08:04:08	39114.3	44.327	-73.2663	4.90966e+06	638234	18
12780	B32	2007-02-02	1899-12-31 10:03:45	39115.4	44.3379	-73.2555	4.91089e+06	639066	18
12782	B32	2007-02-03	1899-12-31 00:43:45	39116	44.34	-73.2497	4.91112e+06	639526	18
12798	B32	2007-02-03	1899-12-31 12:42:46	39116.5	44.355	-73.2534	4.91279e+06	639196	18
12807	B32	2007-02-03	1899-12-31 23:02:39	39117	44.3237	-73.257	4.90931e+06	638983	18
12823	B32	2007-02-04	1899-12-31 07:23:11	39117.3	44.3236	-73.257	4.90929e+06	638982	18
12837	B32	2007-02-04	1899-12-31 23:02:49	39118	44.3431	-73.2509	4.91146e+06	639420	18
12842	B32	2007-02-05	1899-12-31 20:03:45	39118.8	44.323	-73.2698	4.9092e+06	637965	18
12849	B32	2007-02-06	1899-12-31 08:44:08	39119.4	44.3221	-73.272	4.9091e+06	637789	18
12866	B32	2007-02-06	1899-12-31 19:03:46	39119.8	44.3234	-73.2705	4.90925e+06	637907	18
12873	B32	2007-02-07	1899-12-31 05:03:41	39120.2	44.3366	-73.2708	4.91072e+06	637855	18
12875	B32	2007-02-08	1899-12-31 00:03:07	39121	44.339	-73.2511	4.91101e+06	639416	18
12885	B32	2007-02-08	1899-12-31 22:04:40	39121.9	44.3057	-73.2619	4.9073e+06	638631	18
12892	B32	2007-02-09	1899-12-31 10:03:39	39122.4	44.2888	-73.288	4.90538e+06	636592	18
12894	B32	2007-02-09	1899-12-31 20:03:45	39122.8	44.3016	-73.2754	4.90681e+06	637565	18
12907	B32	2007-02-10	1899-12-31 04:03:07	39123.2	44.3362	-73.266	4.91068e+06	638236	18
12919	B32	2007-02-10	1899-12-31 12:23:39	39123.5	44.3332	-73.282	4.91032e+06	636967	18
12928	B32	2007-02-10	1899-12-31 23:23:42	39124	44.33	-73.2797	4.90997e+06	637153	18
12950	B32	2007-02-11	1899-12-31 07:22:46	39124.3	44.3364	-73.266	4.9107e+06	638231	18
12967	B32	2007-02-11	1899-12-31 19:03:40	39124.8	44.3237	-73.2574	4.9093e+06	638948	18
12972	B32	2007-02-12	1899-12-31 10:03:04	39125.4	44.2915	-73.2719	4.9057e+06	637871	18
12974	B32	2007-02-12	1899-12-31 20:03:38	39125.8	44.2916	-73.2717	4.90571e+06	637883	18
12986	B32	2007-02-13	1899-12-31 05:22:45	39126.2	44.2917	-73.2712	4.90572e+06	637928	18
13005	B32	2007-02-13	1899-12-31 13:23:45	39126.6	44.2924	-73.2719	4.9058e+06	637865	18
13012	B32	2007-02-13	1899-12-31 23:02:45	39127	44.2934	-73.2629	4.90593e+06	638586	18
13017	B32	2007-02-14	1899-12-31 10:03:07	39127.4	44.2957	-73.2766	4.90616e+06	637486	18
13020	B32	2007-02-15	1899-12-31 22:44:38	39128.9	44.2941	-73.2703	4.906e+06	637990	18
13026	B32	2007-02-17	1899-12-31 01:23:07	39130.1	44.2913	-73.2866	4.90565e+06	636697	18
13040	B32	2007-02-17	1899-12-31 10:42:53	39130.4	44.2912	-73.2866	4.90564e+06	636698	18
13058	B32	2007-02-18	1899-12-31 02:02:39	39131.1	44.296	-73.2749	4.9062e+06	637622	18
13074	B32	2007-02-18	1899-12-31 19:04:40	39131.8	44.2935	-73.2702	4.90592e+06	638000	18
13093	B32	2007-02-20	1899-12-31 03:22:59	39133.1	44.3178	-73.2598	4.90865e+06	638776	18
13103	B32	2007-02-20	1899-12-31 23:22:45	39134	44.3126	-73.2606	4.90807e+06	638720	18
13129	B32	2007-02-22	1899-12-31 07:23:45	39135.3	44.2729	-73.2781	4.90363e+06	637419	18
13150	B32	2007-02-22	1899-12-31 19:03:40	39135.8	44.2678	-73.2609	4.90309e+06	638806	18
13158	B32	2007-02-23	1899-12-31 05:03:45	39136.2	44.2845	-73.243	4.90498e+06	640188	18
13160	B32	2007-02-24	1899-12-31 00:03:45	39137	44.3017	-73.2591	4.90686e+06	638863	18
13179	B32	2007-02-24	1899-12-31 08:03:39	39137.3	44.302	-73.2595	4.90689e+06	638833	18
13186	B32	2007-02-24	1899-12-31 23:22:39	39138	44.2708	-73.2681	4.90341e+06	638225	18
13210	B32	2007-02-25	1899-12-31 07:22:39	39138.3	44.2883	-73.2466	4.90539e+06	639898	18
13218	B32	2007-02-25	1899-12-31 19:03:40	39138.8	44.3027	-73.2586	4.90697e+06	638904	18
13223	B32	2007-02-26	1899-12-31 05:03:08	39139.2	44.2927	-73.2757	4.90583e+06	637563	18
13225	B32	2007-02-26	1899-12-31 15:03:39	39139.6	44.2921	-73.2856	4.90574e+06	636773	18
13227	B32	2007-02-27	1899-12-31 00:03:39	39140	44.29	-73.2872	4.90551e+06	636649	18
13251	B32	2007-02-27	1899-12-31 08:02:07	39140.3	44.2901	-73.2871	4.90552e+06	636658	18
13270	B32	2007-02-27	1899-12-31 19:03:39	39140.8	44.2922	-73.2857	4.90575e+06	636769	18
13278	B32	2007-02-28	1899-12-31 05:03:45	39141.2	44.3026	-73.261	4.90696e+06	638711	18
13280	B32	2007-02-28	1899-12-31 15:03:43	39141.6	44.3026	-73.2585	4.90696e+06	638909	18
13282	B32	2007-03-01	1899-12-31 00:03:53	39142	44.2885	-73.261	4.90539e+06	638743	18
13306	B32	2007-03-01	1899-12-31 08:02:45	39142.3	44.2773	-73.2593	4.90415e+06	638910	18
13325	B32	2007-03-01	1899-12-31 19:03:45	39142.8	44.2711	-73.2602	4.90345e+06	638851	18
13333	B32	2007-03-02	1899-12-31 05:03:45	39143.2	44.2958	-73.2617	4.9062e+06	638676	18
13335	B32	2007-03-02	1899-12-31 15:03:07	39143.6	44.3021	-73.2594	4.9069e+06	638839	18
13348	B32	2007-03-03	1899-12-31 04:02:08	39144.2	44.2954	-73.2618	4.90616e+06	638665	18
13365	B32	2007-03-03	1899-12-31 19:04:39	39144.8	44.3015	-73.2591	4.90683e+06	638865	18
13382	B32	2007-03-04	1899-12-31 03:23:45	39145.1	44.294	-73.2702	4.90598e+06	638000	18
13401	B32	2007-03-04	1899-12-31 19:04:38	39145.8	44.3027	-73.2586	4.90697e+06	638908	18
13409	B32	2007-03-05	1899-12-31 10:03:45	39146.4	44.2985	-73.2773	4.90647e+06	637419	18
13411	B32	2007-03-05	1899-12-31 20:03:40	39146.8	44.2952	-73.2768	4.9061e+06	637466	18
13419	B32	2007-03-06	1899-12-31 05:03:45	39147.2	44.3019	-73.2747	4.90685e+06	637618	18
13440	B32	2007-03-06	1899-12-31 13:02:45	39147.5	44.2979	-73.2763	4.90641e+06	637503	18
13448	B32	2007-03-06	1899-12-31 23:03:42	39148	44.2984	-73.2834	4.90645e+06	636939	18
13452	B32	2007-03-07	1899-12-31 10:03:44	39148.4	44.3024	-73.278	4.90691e+06	637358	18
13454	B32	2007-03-07	1899-12-31 20:03:45	39148.8	44.3008	-73.2763	4.90673e+06	637493	18
13467	B32	2007-03-08	1899-12-31 04:02:45	39149.2	44.2955	-73.274	4.90614e+06	637692	18
13491	B32	2007-03-08	1899-12-31 12:02:42	39149.5	44.2958	-73.2729	4.90618e+06	637782	18
13502	B32	2007-03-08	1899-12-31 23:03:45	39150	44.3019	-73.2609	4.90688e+06	638722	18
13504	B32	2007-03-09	1899-12-31 15:03:44	39150.6	44.302	-73.2595	4.90689e+06	638833	18
13506	B32	2007-03-10	1899-12-31 02:03:59	39151.1	44.3021	-73.2596	4.9069e+06	638826	18
13518	B32	2007-03-10	1899-12-31 10:23:40	39151.4	44.302	-73.2597	4.90689e+06	638820	18
13530	B32	2007-03-10	1899-12-31 23:02:24	39152	44.2625	-73.2587	4.90251e+06	638987	18
13554	B32	2007-03-11	1899-12-31 07:02:09	39152.3	44.2625	-73.2586	4.90251e+06	639000	18
13575	B32	2007-03-11	1899-12-31 19:03:46	39152.8	44.267	-73.2608	4.903e+06	638809	18
13582	B32	2007-03-12	1899-12-31 05:03:40	39153.2	44.282	-73.2473	4.90468e+06	639851	18
13584	B32	2007-03-12	1899-12-31 15:03:48	39153.6	44.2692	-73.2599	4.90324e+06	638879	18
13586	B32	2007-03-13	1899-12-31 00:03:50	39154	44.2731	-73.2779	4.90365e+06	637435	18
13610	B32	2007-03-13	1899-12-31 08:02:16	39154.3	44.2731	-73.2675	4.90366e+06	638260	18
13619	B32	2007-03-13	1899-12-31 23:03:41	39155	44.3042	-73.26	4.90713e+06	638785	18
13624	B32	2007-03-14	1899-12-31 15:03:10	39155.6	44.3247	-73.2703	4.90939e+06	637915	18
13626	B32	2007-03-15	1899-12-31 00:03:43	39156	44.3266	-73.261	4.90961e+06	638656	18
13650	B32	2007-03-15	1899-12-31 08:02:47	39156.3	44.3355	-73.2506	4.91062e+06	639463	18
13669	B32	2007-03-15	1899-12-31 19:03:38	39156.8	44.327	-73.2422	4.90969e+06	640157	18
13676	B32	2007-03-16	1899-12-31 05:03:41	39157.2	44.2749	-73.2452	4.90391e+06	640042	18
13678	B32	2007-03-16	1899-12-31 15:03:41	39157.6	44.3032	-73.2364	4.90706e+06	640675	18
13680	B32	2007-03-17	1899-12-31 00:03:41	39158	44.2666	-73.2615	4.90295e+06	638759	18
13704	B32	2007-03-17	1899-12-31 08:02:49	39158.3	44.2693	-73.2572	4.90327e+06	639096	18
13723	B32	2007-03-17	1899-12-31 19:03:41	39158.8	44.2694	-73.2571	4.90327e+06	639106	18
13737	B32	2007-03-18	1899-12-31 03:42:41	39159.2	44.2692	-73.2574	4.90325e+06	639079	18
13761	B32	2007-03-18	1899-12-31 11:42:39	39159.5	44.2703	-73.2574	4.90338e+06	639077	18
13772	B32	2007-03-18	1899-12-31 23:03:38	39160	44.2661	-73.2613	4.9029e+06	638776	18
13789	B32	2007-03-20	1899-12-31 09:02:48	39161.4	44.3542	-73.2518	4.9127e+06	639325	18
13803	B32	2007-03-20	1899-12-31 19:03:46	39161.8	44.3704	-73.2678	4.91447e+06	638012	18
13810	B32	2007-03-21	1899-12-31 05:03:40	39162.2	44.3696	-73.2367	4.91443e+06	640492	18
13812	B32	2007-03-21	1899-12-31 15:03:37	39162.6	44.3659	-73.237	4.91403e+06	640480	18
13825	B32	2007-03-22	1899-12-31 04:02:10	39163.2	44.3701	-73.2413	4.91449e+06	640123	18
13849	B32	2007-03-22	1899-12-31 12:02:10	39163.5	44.3637	-73.2375	4.91378e+06	640438	18
13860	B32	2007-03-22	1899-12-31 23:02:41	39164	44.3623	-73.2414	4.91362e+06	640134	18
13865	B32	2007-03-23	1899-12-31 15:03:15	39164.6	44.3701	-73.2375	4.91449e+06	640426	18
13867	B32	2007-03-24	1899-12-31 00:03:39	39165	44.3693	-73.2394	4.9144e+06	640274	18
13891	B32	2007-03-24	1899-12-31 08:02:42	39165.3	44.3848	-73.2339	4.91613e+06	640681	18
13910	B32	2007-03-24	1899-12-31 19:03:46	39165.8	44.3854	-73.2337	4.91619e+06	640690	18
13923	B32	2007-03-25	1899-12-31 03:02:37	39166.1	44.3756	-73.2389	4.9151e+06	640299	18
13947	B32	2007-03-25	1899-12-31 11:03:10	39166.5	44.3696	-73.2378	4.91444e+06	640407	18
13959	B32	2007-03-25	1899-12-31 23:03:40	39167	44.3621	-73.2462	4.91359e+06	639751	18
13964	B32	2007-03-26	1899-12-31 10:03:41	39167.4	44.2951	-73.2759	4.90609e+06	637541	18
13966	B32	2007-03-27	1899-12-31 00:03:46	39168	44.297	-73.2741	4.90631e+06	637684	18
13987	B32	2007-03-27	1899-12-31 08:02:37	39168.3	44.3005	-73.2938	4.90666e+06	636097	18
14000	B32	2007-03-27	1899-12-31 22:22:40	39168.9	44.2924	-73.2855	4.90577e+06	636785	18
14005	B32	2007-03-28	1899-12-31 10:03:03	39169.4	44.3664	-73.2468	4.91407e+06	639691	18
14007	B32	2007-03-29	1899-12-31 00:23:37	39170	44.3739	-73.2345	4.91492e+06	640653	18
14032	B32	2007-03-29	1899-12-31 08:42:41	39170.4	44.3697	-73.2361	4.91445e+06	640542	18
14048	B32	2007-03-29	1899-12-31 22:03:43	39170.9	44.3649	-73.2357	4.91391e+06	640583	18
14056	B32	2007-03-30	1899-12-31 15:03:44	39171.6	44.292	-73.2598	4.90577e+06	638837	18
14068	B32	2007-03-31	1899-12-31 04:02:37	39172.2	44.2755	-73.2816	4.90391e+06	637130	18
14092	B32	2007-03-31	1899-12-31 12:02:12	39172.5	44.2806	-73.2542	4.90452e+06	639308	18
14103	B32	2007-03-31	1899-12-31 23:02:42	39173	44.2877	-73.2465	4.90533e+06	639904	18
14127	B32	2007-04-01	1899-12-31 07:02:10	39173.3	44.277	-73.2557	4.90412e+06	639199	18
14148	B32	2007-04-01	1899-12-31 19:03:45	39173.8	44.293	-73.2733	4.90586e+06	637751	18
14155	B32	2007-04-02	1899-12-31 05:03:51	39174.2	44.3085	-73.2829	4.90757e+06	636955	18
14157	B32	2007-04-02	1899-12-31 15:03:58	39174.6	44.3229	-73.2686	4.9092e+06	638056	18
14159	B32	2007-04-03	1899-12-31 00:03:40	39175	44.3195	-73.2796	4.9088e+06	637193	18
14180	B32	2007-04-03	1899-12-31 07:02:46	39175.3	44.3068	-73.3014	4.90736e+06	635483	18
14202	B32	2007-04-03	1899-12-31 19:03:55	39175.8	44.3003	-73.2791	4.90666e+06	637275	18
14210	B32	2007-04-04	1899-12-31 10:03:46	39176.4	44.3053	-73.266	4.90725e+06	638305	18
14212	B32	2007-04-05	1899-12-31 00:03:08	39177	44.3077	-73.2561	4.90752e+06	639091	18
14235	B32	2007-04-05	1899-12-31 08:02:22	39177.3	44.3067	-73.2684	4.90739e+06	638111	18
14247	B32	2007-04-05	1899-12-31 19:03:40	39177.8	44.3067	-73.2683	4.90739e+06	638120	18
14255	B32	2007-04-06	1899-12-31 05:03:17	39178.2	44.269	-73.3006	4.90315e+06	635630	18
14257	B32	2007-04-06	1899-12-31 20:03:10	39178.8	44.2788	-73.2845	4.90427e+06	636895	18
14270	B32	2007-04-07	1899-12-31 04:22:01	39179.2	44.2708	-73.2926	4.90337e+06	636266	18
14293	B32	2007-04-07	1899-12-31 12:22:40	39179.5	44.2985	-73.2745	4.90647e+06	637645	18
14301	B32	2007-04-07	1899-12-31 23:03:49	39180	44.3008	-73.2804	4.90672e+06	637166	18
14325	B32	2007-04-08	1899-12-31 07:02:47	39180.3	44.3015	-73.2402	4.90686e+06	640376	18
14343	B32	2007-04-08	1899-12-31 22:43:42	39180.9	44.3025	-73.2266	4.90701e+06	641458	18
14349	B32	2007-04-09	1899-12-31 15:03:44	39181.6	44.292	-73.2606	4.90578e+06	638772	18
14351	B32	2007-04-10	1899-12-31 00:23:12	39182	44.3095	-73.2584	4.90772e+06	638900	18
14374	B32	2007-04-10	1899-12-31 08:22:37	39182.3	44.3033	-73.2841	4.90699e+06	636872	18
14392	B32	2007-04-10	1899-12-31 22:23:41	39182.9	44.3007	-73.276	4.90672e+06	637518	18
14399	B32	2007-04-11	1899-12-31 10:03:46	39183.4	44.2746	-73.2699	4.90382e+06	638070	18
14401	B32	2007-04-12	1899-12-31 00:03:44	39184	44.2717	-73.2674	4.90351e+06	638271	18
14423	B32	2007-04-12	1899-12-31 08:03:43	39184.3	44.2912	-73.2719	4.90567e+06	637872	18
14441	B32	2007-04-12	1899-12-31 22:23:59	39184.9	44.3012	-73.2862	4.90676e+06	636709	18
14448	B32	2007-04-13	1899-12-31 10:03:41	39185.4	44.3069	-73.2669	4.90742e+06	638232	18
14450	B32	2007-04-14	1899-12-31 00:03:00	39186	44.3193	-73.2601	4.90881e+06	638745	18
14474	B32	2007-04-14	1899-12-31 08:02:45	39186.3	44.319	-73.2745	4.90876e+06	637595	18
14489	B32	2007-04-14	1899-12-31 19:03:40	39186.8	44.3142	-73.2677	4.90823e+06	638151	18
14505	B32	2007-04-15	1899-12-31 03:02:02	39187.1	44.3097	-73.2967	4.90768e+06	635852	18
14527	B32	2007-04-15	1899-12-31 11:03:45	39187.5	44.3017	-73.2744	4.90683e+06	637643	18
14542	B32	2007-04-17	1899-12-31 02:23:44	39189.1	44.2751	-73.2451	4.90392e+06	640044	18
14565	B32	2007-04-17	1899-12-31 10:23:08	39189.4	44.2904	-73.2735	4.90558e+06	637747	18
14580	B32	2007-04-17	1899-12-31 23:02:48	39190	44.2926	-73.2749	4.90582e+06	637630	18
14584	B32	2007-04-18	1899-12-31 20:03:05	39190.8	44.2991	-73.2745	4.90654e+06	637642	18
14596	B32	2007-04-19	1899-12-31 04:43:49	39191.2	44.2718	-73.2783	4.9035e+06	637405	18
14617	B32	2007-04-19	1899-12-31 13:02:39	39191.5	44.279	-73.2897	4.90428e+06	636480	18
14627	B32	2007-04-20	1899-12-31 05:03:45	39192.2	44.3109	-73.2616	4.90788e+06	638641	18
14629	B32	2007-04-20	1899-12-31 20:03:45	39192.8	44.2995	-73.2496	4.90663e+06	639632	18
14643	B32	2007-04-21	1899-12-31 04:23:43	39193.2	44.3041	-73.2676	4.9071e+06	638183	18
14668	B32	2007-04-21	1899-12-31 12:42:37	39193.5	44.2977	-73.2774	4.90638e+06	637413	18
14676	B32	2007-04-21	1899-12-31 23:03:47	39194	44.2708	-73.2676	4.90341e+06	638262	18
14695	B32	2007-04-22	1899-12-31 07:22:39	39194.3	44.2777	-73.2593	4.90419e+06	638905	18
14716	B32	2007-04-22	1899-12-31 22:03:43	39194.9	44.3038	-73.2326	4.90714e+06	640972	18
14724	B32	2007-04-23	1899-12-31 10:03:01	39195.4	44.2786	-73.2308	4.90434e+06	641176	18
14726	B32	2007-04-24	1899-12-31 00:03:37	39196	44.2893	-73.2331	4.90552e+06	640970	18
14749	B32	2007-04-24	1899-12-31 08:22:25	39196.3	44.27	-73.2156	4.90341e+06	642410	18
14765	B32	2007-04-24	1899-12-31 19:03:38	39196.8	44.2836	-73.2212	4.90491e+06	641934	18
14769	B32	2007-04-25	1899-12-31 05:05:50	39197.2	44.2966	-73.2393	4.90633e+06	640460	18
14771	B32	2007-04-25	1899-12-31 15:03:45	39197.6	44.3061	-73.2503	4.90737e+06	639558	18
14785	B32	2007-04-26	1899-12-31 04:22:46	39198.2	44.2751	-73.2625	4.90389e+06	638660	18
14809	B32	2007-04-26	1899-12-31 12:23:45	39198.5	44.274	-73.2658	4.90377e+06	638399	18
14818	B32	2007-04-26	1899-12-31 23:22:45	39199	44.2746	-73.2715	4.90383e+06	637942	18
14822	B32	2007-04-27	1899-12-31 10:03:41	39199.4	44.2741	-73.2654	4.90378e+06	638428	18
14824	B32	2007-04-28	1899-12-31 00:03:44	39200	44.2705	-73.264	4.90339e+06	638551	18
14848	B32	2007-04-28	1899-12-31 08:22:45	39200.3	44.2827	-73.2521	4.90476e+06	639474	18
14864	B32	2007-04-28	1899-12-31 22:03:07	39200.9	44.3056	-73.2507	4.9073e+06	639524	18
14889	B32	2007-04-29	1899-12-31 06:42:50	39201.3	44.286	-73.2415	4.90514e+06	640304	18
14911	B32	2007-04-29	1899-12-31 19:03:45	39201.8	44.2716	-73.2703	4.9035e+06	638047	18
14919	B32	2007-04-30	1899-12-31 05:03:00	39202.2	44.2972	-73.2874	4.90631e+06	636616	18
14921	B32	2007-04-30	1899-12-31 20:03:53	39202.8	44.3145	-73.2819	4.90824e+06	637015	18
14961	B32	2007-05-02	1899-12-31 15:03:39	39204.6	44.3057	-73.251	4.90731e+06	639507	18
15000	B32	2007-05-03	1899-12-31 12:42:45	39205.5	44.2951	-73.2144	4.90621e+06	642450	18
15016	B32	2007-05-05	1899-12-31 00:03:39	39207	44.3026	-73.2357	4.907e+06	640727	18
15092	B32	2007-05-06	1899-12-31 11:22:24	39208.5	44.3017	-73.2741	4.90684e+06	637669	18
15151	B32	2007-05-08	1899-12-31 19:03:39	39210.8	44.2974	-73.2506	4.9064e+06	639558	18
15157	B32	2007-05-10	1899-12-31 00:03:06	39212	44.2979	-73.274	4.90641e+06	637690	18
15224	B32	2007-05-12	1899-12-31 09:43:38	39214.4	44.3128	-73.2163	4.90816e+06	642255	18
15254	B32	2007-05-13	1899-12-31 03:42:20	39215.2	44.2913	-73.2509	4.90572e+06	639547	18
15287	B32	2007-05-13	1899-12-31 23:22:39	39216	44.3153	-73.2804	4.90834e+06	637138	18
15328	B32	2007-05-15	1899-12-31 12:42:38	39217.5	44.2749	-73.2686	4.90386e+06	638172	18
15340	B32	2007-05-17	1899-12-31 00:03:45	39219	44.2757	-73.2453	4.90399e+06	640032	18
15371	B32	2007-05-17	1899-12-31 23:03:44	39220	44.2955	-73.265	4.90616e+06	638413	18
15410	B32	2007-05-19	1899-12-31 13:23:54	39221.6	44.2744	-73.2692	4.9038e+06	638122	18
15443	B32	2007-05-20	1899-12-31 08:03:37	39222.3	44.2684	-73.258	4.90316e+06	639035	18
15462	B32	2007-05-21	1899-12-31 15:03:38	39223.6	44.3022	-73.2158	4.90699e+06	642320	18
15503	B32	2007-05-22	1899-12-31 23:03:39	39225	44.2954	-73.2128	4.90623e+06	642577	18
15510	B32	2007-05-24	1899-12-31 01:03:51	39226	44.3065	-73.2517	4.9074e+06	639445	18
15580	B32	2007-05-26	1899-12-31 13:23:44	39228.6	44.3236	-73.2798	4.90925e+06	637167	18
15610	B32	2007-05-27	1899-12-31 07:23:00	39229.3	44.2998	-73.2382	4.90668e+06	640535	18
17242	B37	2007-05-10	1899-12-31 04:22:47	39212.2	44.3964	-73.1545	4.91756e+06	646975	18
17254	B37	2007-05-10	1899-12-31 08:22:53	39212.3	44.3949	-73.154	4.91739e+06	647016	18
17259	B37	2007-05-10	1899-12-31 13:23:41	39212.6	44.3902	-73.155	4.91686e+06	646953	18
17260	B37	2007-05-10	1899-12-31 22:03:44	39212.9	44.3843	-73.1435	4.91623e+06	647880	18
17265	B37	2007-05-11	1899-12-31 05:03:40	39213.2	44.3952	-73.1375	4.91746e+06	648329	18
17266	B37	2007-05-11	1899-12-31 10:03:55	39213.4	44.3963	-73.1435	4.91756e+06	647846	18
17267	B37	2007-05-11	1899-12-31 15:03:41	39213.6	44.3962	-73.1434	4.91756e+06	647854	18
17268	B37	2007-05-11	1899-12-31 20:03:43	39213.8	44.3962	-73.1435	4.91756e+06	647850	18
17269	B37	2007-05-12	1899-12-31 00:03:37	39214	44.3963	-73.1434	4.91756e+06	647854	18
17282	B37	2007-05-12	1899-12-31 04:22:12	39214.2	44.3977	-73.1251	4.91775e+06	649315	18
17292	B37	2007-05-12	1899-12-31 08:42:37	39214.4	44.3867	-73.1216	4.91654e+06	649621	18
17303	B37	2007-05-12	1899-12-31 12:43:49	39214.5	44.3721	-73.1336	4.91489e+06	648701	18
17306	B37	2007-05-12	1899-12-31 19:03:13	39214.8	44.372	-73.1424	4.91487e+06	647999	18
17309	B37	2007-05-12	1899-12-31 23:23:40	39215	44.373	-73.146	4.91498e+06	647710	18
17321	B37	2007-05-13	1899-12-31 03:42:44	39215.2	44.3889	-73.1739	4.91669e+06	645449	18
17333	B37	2007-05-13	1899-12-31 07:43:46	39215.3	44.4076	-73.1571	4.91879e+06	646736	18
17342	B37	2007-05-13	1899-12-31 11:43:43	39215.5	44.3907	-73.1497	4.91694e+06	647367	18
17349	B37	2007-05-13	1899-12-31 19:03:44	39215.8	44.3917	-73.157	4.91703e+06	646790	18
17350	B37	2007-05-13	1899-12-31 23:23:51	39216	44.3819	-73.1433	4.91596e+06	647904	18
17353	B37	2007-05-14	1899-12-31 05:03:37	39216.2	44.3967	-73.1445	4.91761e+06	647768	18
17354	B37	2007-05-14	1899-12-31 10:03:58	39216.4	44.3953	-73.1464	4.91745e+06	647621	18
17355	B37	2007-05-14	1899-12-31 20:03:37	39216.8	44.3906	-73.1555	4.91691e+06	646910	18
17356	B37	2007-05-15	1899-12-31 00:03:37	39217	44.3901	-73.1557	4.91685e+06	646896	18
17366	B37	2007-05-15	1899-12-31 04:22:38	39217.2	44.3966	-73.1432	4.9176e+06	647873	18
17376	B37	2007-05-15	1899-12-31 08:23:39	39217.3	44.3809	-73.1316	4.91588e+06	648836	18
17382	B37	2007-05-15	1899-12-31 22:24:45	39217.9	44.3602	-73.1414	4.91356e+06	648107	18
17389	B37	2007-05-17	1899-12-31 02:42:05	39219.1	44.3981	-73.1416	4.91777e+06	647993	18
17400	B37	2007-05-17	1899-12-31 06:42:05	39219.3	44.4006	-73.1541	4.91803e+06	646993	18
17409	B37	2007-05-17	1899-12-31 11:43:38	39219.5	44.4013	-73.1624	4.91809e+06	646332	18
17412	B37	2007-05-17	1899-12-31 19:03:59	39219.8	44.4013	-73.1622	4.91809e+06	646348	18
17415	B37	2007-05-17	1899-12-31 23:23:05	39220	44.3993	-73.1554	4.91788e+06	646898	18
17421	B37	2007-05-19	1899-12-31 03:23:51	39221.1	44.3814	-73.1349	4.91593e+06	648568	18
17429	B37	2007-05-19	1899-12-31 10:44:39	39221.4	44.3851	-73.1549	4.9163e+06	646966	18
17430	B37	2007-05-19	1899-12-31 23:03:45	39222	44.3895	-73.1463	4.91681e+06	647644	18
17440	B37	2007-05-20	1899-12-31 03:23:03	39222.1	44.3753	-73.1567	4.91521e+06	646850	18
17451	B37	2007-05-20	1899-12-31 07:22:37	39222.3	44.3758	-73.147	4.91528e+06	647619	18
17459	B37	2007-05-20	1899-12-31 11:23:07	39222.5	44.3681	-73.1418	4.91444e+06	648060	18
17460	B37	2007-05-20	1899-12-31 22:24:49	39222.9	44.3726	-73.1294	4.91496e+06	649029	18
17464	B37	2007-05-21	1899-12-31 05:03:07	39223.2	44.3959	-73.1373	4.91753e+06	648347	18
17465	B37	2007-05-22	1899-12-31 00:23:37	39224	44.3977	-73.1461	4.91772e+06	647638	18
17468	B37	2007-05-22	1899-12-31 04:44:39	39224.2	44.3976	-73.1464	4.91771e+06	647618	18
17474	B37	2007-05-22	1899-12-31 09:03:37	39224.4	44.3978	-73.1461	4.91773e+06	647636	18
17480	B37	2007-05-22	1899-12-31 13:03:44	39224.5	44.3978	-73.146	4.91773e+06	647644	18
17484	B37	2007-05-22	1899-12-31 23:03:50	39225	44.3904	-73.1501	4.9169e+06	647338	18
17490	B37	2007-05-24	1899-12-31 03:03:50	39226.1	44.371	-73.1475	4.91475e+06	647597	18
17495	B37	2007-05-24	1899-12-31 07:23:37	39226.3	44.3734	-73.1522	4.91501e+06	647216	18
17507	B37	2007-05-24	1899-12-31 11:42:37	39226.5	44.3741	-73.1521	4.91509e+06	647224	18
17515	B37	2007-05-24	1899-12-31 19:03:47	39226.8	44.3767	-73.148	4.91538e+06	647538	18
17520	B37	2007-05-24	1899-12-31 23:22:39	39227	44.3781	-73.1473	4.91554e+06	647589	18
17522	B37	2007-05-25	1899-12-31 05:03:46	39227.2	44.3956	-73.1366	4.9175e+06	648403	18
17523	B37	2007-05-25	1899-12-31 15:03:45	39227.6	44.3738	-73.1298	4.9151e+06	648999	18
17524	B37	2007-05-26	1899-12-31 00:03:45	39228	44.3874	-73.1321	4.9166e+06	648780	18
17535	B37	2007-05-26	1899-12-31 04:23:23	39228.2	44.3957	-73.1395	4.9175e+06	648171	18
17546	B37	2007-05-26	1899-12-31 08:23:31	39228.3	44.3977	-73.146	4.91772e+06	647646	18
17552	B37	2007-05-26	1899-12-31 12:23:43	39228.5	44.3952	-73.1466	4.91744e+06	647606	18
17554	B37	2007-05-27	1899-12-31 00:03:52	39229	44.3789	-73.1431	4.91564e+06	647923	18
17563	B37	2007-05-27	1899-12-31 04:43:48	39229.2	44.367	-73.1449	4.91431e+06	647811	18
17566	B37	2007-05-27	1899-12-31 13:44:45	39229.6	44.3697	-73.1428	4.91461e+06	647970	18
17568	B37	2007-05-27	1899-12-31 22:03:45	39229.9	44.3819	-73.1269	4.916e+06	649206	18
17574	B37	2007-05-28	1899-12-31 15:03:42	39230.6	44.3943	-73.1339	4.91737e+06	648622	18
17575	B37	2007-05-29	1899-12-31 00:23:40	39231	44.3996	-73.1452	4.91794e+06	647702	18
17588	B37	2007-05-29	1899-12-31 04:43:48	39231.2	44.3997	-73.1666	4.91791e+06	646002	18
17598	B37	2007-05-29	1899-12-31 09:23:38	39231.4	44.3978	-73.1682	4.91769e+06	645876	18
17605	B37	2007-05-29	1899-12-31 13:42:37	39231.6	44.4004	-73.1614	4.91799e+06	646416	18
17607	B37	2007-05-29	1899-12-31 19:03:37	39231.8	44.4062	-73.1668	4.91863e+06	645967	18
17609	B37	2007-05-29	1899-12-31 23:03:54	39232	44.3985	-73.162	4.91778e+06	646367	18
17613	B37	2007-05-30	1899-12-31 15:03:18	39232.6	44.394	-73.1207	4.91735e+06	649672	18
17614	B37	2007-05-31	1899-12-31 00:03:45	39233	44.3887	-73.126	4.91676e+06	649259	18
17624	B37	2007-05-31	1899-12-31 04:05:39	39233.2	44.3953	-73.1462	4.91746e+06	647640	18
17628	B37	2007-05-31	1899-12-31 08:23:45	39233.3	44.3935	-73.1518	4.91724e+06	647199	18
17637	B37	2007-05-31	1899-12-31 12:23:39	39233.5	44.382	-73.1404	4.91598e+06	648130	18
17641	B37	2007-05-31	1899-12-31 19:03:39	39233.8	44.374	-73.1383	4.9151e+06	648317	18
17644	B37	2007-05-31	1899-12-31 23:03:39	39234	44.367	-73.1518	4.9143e+06	647264	18
17647	B37	2007-06-01	1899-12-31 10:03:37	39234.4	44.4053	-73.1635	4.91853e+06	646236	18
17648	B37	2007-06-01	1899-12-31 15:03:07	39234.6	44.4067	-73.1663	4.91868e+06	646007	18
17649	B37	2007-06-01	1899-12-31 20:03:43	39234.8	44.4105	-73.1562	4.91912e+06	646802	18
17650	B37	2007-06-02	1899-12-31 00:03:08	39235	44.4112	-73.1559	4.9192e+06	646823	18
17662	B37	2007-06-02	1899-12-31 04:22:37	39235.2	44.3982	-73.1528	4.91776e+06	647106	18
17668	B37	2007-06-02	1899-12-31 10:44:44	39235.4	44.3975	-73.1494	4.91769e+06	647380	18
17676	B37	2007-06-02	1899-12-31 19:03:45	39235.8	44.3968	-73.1492	4.91762e+06	647392	18
17677	B37	2007-06-03	1899-12-31 01:23:43	39236.1	44.3899	-73.1576	4.91683e+06	646746	18
17687	B37	2007-06-03	1899-12-31 06:03:13	39236.3	44.3737	-73.1449	4.91505e+06	647796	18
17688	B37	2007-06-03	1899-12-31 19:04:37	39236.8	44.3643	-73.1451	4.91401e+06	647801	18
17693	B37	2007-06-03	1899-12-31 23:22:49	39237	44.3642	-73.1364	4.91402e+06	648495	18
17704	B37	2007-06-05	1899-12-31 04:03:37	39238.2	44.3353	-73.0961	4.91088e+06	651780	18
17715	B37	2007-06-05	1899-12-31 08:03:45	39238.3	44.318	-73.0873	4.90897e+06	652527	18
17724	B37	2007-06-05	1899-12-31 12:03:45	39238.5	44.3181	-73.0867	4.90898e+06	652576	18
17730	B37	2007-06-05	1899-12-31 22:03:39	39238.9	44.3181	-73.0872	4.90898e+06	652533	18
17736	B37	2007-06-06	1899-12-31 05:03:59	39239.2	44.305	-73.0975	4.90751e+06	651751	18
17737	B37	2007-06-06	1899-12-31 10:03:56	39239.4	44.2975	-73.0957	4.90668e+06	651911	18
17738	B37	2007-06-06	1899-12-31 15:03:37	39239.6	44.3098	-73.1024	4.90803e+06	651348	18
17739	B37	2007-06-07	1899-12-31 00:03:46	39240	44.3212	-73.1169	4.90928e+06	650160	18
17749	B37	2007-06-07	1899-12-31 04:03:38	39240.2	44.3577	-73.1388	4.91328e+06	648318	18
17755	B37	2007-06-07	1899-12-31 09:23:05	39240.4	44.3886	-73.1527	4.91669e+06	647138	18
17765	B37	2007-06-07	1899-12-31 13:23:38	39240.6	44.3985	-73.1464	4.9178e+06	647612	18
17768	B37	2007-06-07	1899-12-31 22:03:02	39240.9	44.4059	-73.1635	4.91859e+06	646231	18
17774	B37	2007-06-08	1899-12-31 15:03:50	39241.6	44.4013	-73.1625	4.91809e+06	646328	18
17775	B37	2007-06-09	1899-12-31 00:03:07	39242	44.3845	-73.1534	4.91624e+06	647090	18
17786	B37	2007-06-09	1899-12-31 07:04:38	39242.3	44.3942	-73.1325	4.91735e+06	648732	18
17790	B37	2007-06-09	1899-12-31 12:03:44	39242.5	44.3913	-73.1243	4.91704e+06	649388	18
17796	B37	2007-06-09	1899-12-31 19:03:35	39242.8	44.3928	-73.1288	4.91721e+06	649031	18
17799	B37	2007-06-10	1899-12-31 01:03:41	39243	44.394	-73.1348	4.91732e+06	648549	18
17807	B37	2007-06-10	1899-12-31 05:03:50	39243.2	44.3942	-73.1345	4.91735e+06	648575	18
17816	B37	2007-06-10	1899-12-31 09:22:43	39243.4	44.3891	-73.1321	4.91679e+06	648779	18
17826	B37	2007-06-10	1899-12-31 13:42:54	39243.6	44.367	-73.1442	4.91431e+06	647869	18
17828	B37	2007-06-10	1899-12-31 19:03:43	39243.8	44.3644	-73.1451	4.91401e+06	647803	18
17832	B37	2007-06-10	1899-12-31 23:43:54	39244	44.3691	-73.1466	4.91454e+06	647675	18
17839	B37	2007-06-12	1899-12-31 06:44:45	39245.3	44.4052	-73.156	4.91853e+06	646835	18
17844	B37	2007-06-12	1899-12-31 12:03:45	39245.5	44.4002	-73.1552	4.91798e+06	646911	18
17847	B37	2007-06-12	1899-12-31 19:03:59	39245.8	44.4003	-73.1551	4.91799e+06	646912	18
17852	B37	2007-06-12	1899-12-31 23:23:46	39246	44.3949	-73.1541	4.9174e+06	647009	18
17855	B37	2007-06-13	1899-12-31 10:03:45	39246.4	44.3876	-73.1549	4.91658e+06	646960	18
17856	B37	2007-06-14	1899-12-31 00:03:44	39247	44.3884	-73.1311	4.91671e+06	648856	18
17869	B37	2007-06-14	1899-12-31 04:22:45	39247.2	44.3883	-73.1313	4.9167e+06	648843	18
17880	B37	2007-06-14	1899-12-31 08:43:14	39247.4	44.3882	-73.1313	4.91669e+06	648838	18
17891	B37	2007-06-14	1899-12-31 13:02:48	39247.5	44.3886	-73.1362	4.91673e+06	648454	18
17894	B37	2007-06-14	1899-12-31 22:03:56	39247.9	44.3808	-73.1302	4.91587e+06	648946	18
17901	B37	2007-06-15	1899-12-31 10:03:38	39248.4	44.3659	-73.1423	4.91419e+06	648019	18
17902	B37	2007-06-15	1899-12-31 15:03:40	39248.6	44.3606	-73.1434	4.9136e+06	647949	18
17903	B37	2007-06-15	1899-12-31 20:03:02	39248.8	44.3608	-73.1434	4.91362e+06	647951	18
17904	B37	2007-06-16	1899-12-31 00:23:45	39249	44.3794	-73.1505	4.91568e+06	647334	18
17916	B37	2007-06-16	1899-12-31 04:23:26	39249.2	44.3918	-73.1549	4.91704e+06	646956	18
17928	B37	2007-06-16	1899-12-31 08:23:18	39249.3	44.4058	-73.1549	4.9186e+06	646921	18
17940	B37	2007-06-16	1899-12-31 12:42:25	39249.5	44.4005	-73.1675	4.91799e+06	645931	18
17945	B37	2007-06-16	1899-12-31 22:03:59	39249.9	44.4062	-73.1686	4.91862e+06	645825	18
17957	B37	2007-06-17	1899-12-31 02:43:37	39250.1	44.4057	-73.1564	4.91858e+06	646795	18
17969	B37	2007-06-17	1899-12-31 06:43:38	39250.3	44.3982	-73.1274	4.91781e+06	649124	18
17977	B37	2007-06-17	1899-12-31 10:43:39	39250.4	44.3887	-73.1252	4.91676e+06	649323	18
17985	B37	2007-06-17	1899-12-31 22:03:39	39250.9	44.3902	-73.1576	4.91687e+06	646745	18
17990	B37	2007-06-18	1899-12-31 05:03:59	39251.2	44.3999	-73.1664	4.91792e+06	646019	18
17991	B37	2007-06-18	1899-12-31 15:03:45	39251.6	44.3939	-73.1898	4.91722e+06	644168	18
17992	B37	2007-06-19	1899-12-31 00:23:27	39252	44.3767	-73.1721	4.91534e+06	645624	18
18004	B37	2007-06-19	1899-12-31 05:03:51	39252.2	44.3693	-73.153	4.91455e+06	647157	18
18014	B37	2007-06-19	1899-12-31 09:22:45	39252.4	44.3646	-73.1469	4.91404e+06	647656	18
18025	B37	2007-06-19	1899-12-31 13:23:59	39252.6	44.3645	-73.1376	4.91405e+06	648402	18
18027	B37	2007-06-19	1899-12-31 19:03:37	39252.8	44.3891	-73.1306	4.91679e+06	648898	18
18028	B37	2007-06-21	1899-12-31 00:03:11	39254	44.3877	-73.1268	4.91665e+06	649203	18
18041	B37	2007-06-21	1899-12-31 04:43:38	39254.2	44.3962	-73.1357	4.91757e+06	648471	18
18053	B37	2007-06-21	1899-12-31 09:03:38	39254.4	44.3976	-73.151	4.9177e+06	647246	18
18066	B37	2007-06-21	1899-12-31 13:22:50	39254.6	44.4048	-73.1634	4.91848e+06	646243	18
18069	B37	2007-06-21	1899-12-31 19:03:38	39254.8	44.4004	-73.1686	4.91797e+06	645844	18
18074	B37	2007-06-21	1899-12-31 23:23:29	39255	44.4012	-73.1651	4.91807e+06	646119	18
18076	B37	2007-06-22	1899-12-31 05:03:07	39255.2	44.3983	-73.1552	4.91777e+06	646911	18
18077	B37	2007-06-22	1899-12-31 10:03:38	39255.4	44.3944	-73.1479	4.91735e+06	647504	18
18078	B37	2007-06-23	1899-12-31 00:23:09	39256	44.391	-73.1212	4.91701e+06	649636	18
18089	B37	2007-06-23	1899-12-31 06:03:38	39256.3	44.3961	-73.1231	4.91758e+06	649477	18
18096	B37	2007-06-23	1899-12-31 10:23:45	39256.4	44.3917	-73.1219	4.91709e+06	649579	18
18107	B37	2007-06-23	1899-12-31 19:03:40	39256.8	44.3892	-73.1115	4.91684e+06	650417	18
18112	B37	2007-06-23	1899-12-31 23:23:18	39257	44.3927	-73.1328	4.91719e+06	648707	18
18121	B37	2007-06-24	1899-12-31 03:43:08	39257.2	44.3929	-73.1329	4.91721e+06	648701	18
18129	B37	2007-06-24	1899-12-31 07:43:58	39257.3	44.393	-73.1329	4.91722e+06	648702	18
18142	B37	2007-06-24	1899-12-31 12:02:41	39257.5	44.3931	-73.1328	4.91723e+06	648710	18
18149	B37	2007-06-24	1899-12-31 22:23:44	39257.9	44.3371	-73.1397	4.91099e+06	648301	18
18154	B37	2007-06-25	1899-12-31 05:03:02	39258.2	44.331	-73.1497	4.9103e+06	647523	18
18155	B37	2007-06-25	1899-12-31 20:03:45	39258.8	44.3304	-73.1561	4.91022e+06	647014	18
18156	B37	2007-06-26	1899-12-31 00:03:33	39259	44.3296	-73.1384	4.91017e+06	648426	18
18168	B37	2007-06-26	1899-12-31 04:22:37	39259.2	44.3514	-73.1388	4.91259e+06	648340	18
18177	B37	2007-06-26	1899-12-31 08:22:37	39259.3	44.3644	-73.1428	4.91402e+06	647984	18
18185	B37	2007-06-26	1899-12-31 12:23:38	39259.5	44.3697	-73.1481	4.9146e+06	647547	18
18190	B37	2007-06-26	1899-12-31 19:03:04	39259.8	44.3738	-73.1479	4.91506e+06	647559	18
18195	B37	2007-06-26	1899-12-31 23:23:48	39260	44.3761	-73.1607	4.91529e+06	646528	18
18206	B37	2007-06-28	1899-12-31 03:43:29	39261.2	44.4055	-73.1563	4.91857e+06	646806	18
18209	B37	2007-06-28	1899-12-31 08:03:38	39261.3	44.4053	-73.1562	4.91855e+06	646816	18
18218	B37	2007-06-28	1899-12-31 12:03:47	39261.5	44.3984	-73.1512	4.91778e+06	647234	18
18223	B37	2007-06-28	1899-12-31 19:03:45	39261.8	44.3999	-73.1476	4.91795e+06	647516	18
18228	B37	2007-06-28	1899-12-31 23:22:48	39262	44.3889	-73.1461	4.91675e+06	647664	18
18231	B37	2007-06-29	1899-12-31 10:03:03	39262.4	44.392	-73.1209	4.91713e+06	649659	18
18232	B37	2007-06-29	1899-12-31 15:03:50	39262.6	44.4002	-73.102	4.91808e+06	651142	18
18233	B37	2007-06-29	1899-12-31 20:03:39	39262.8	44.3942	-73.1134	4.91739e+06	650252	18
18234	B37	2007-06-30	1899-12-31 00:03:45	39263	44.3887	-73.1261	4.91675e+06	649251	18
18247	B37	2007-06-30	1899-12-31 04:22:08	39263.2	44.4048	-73.153	4.91849e+06	647068	18
18259	B37	2007-06-30	1899-12-31 08:23:25	39263.3	44.3915	-73.1708	4.91698e+06	645687	18
18272	B37	2007-06-30	1899-12-31 12:42:37	39263.5	44.3893	-73.1731	4.91673e+06	645507	18
18277	B37	2007-06-30	1899-12-31 19:03:19	39263.8	44.4066	-73.1681	4.91867e+06	645868	18
18281	B37	2007-06-30	1899-12-31 23:03:45	39264	44.4058	-73.1672	4.91858e+06	645942	18
18293	B37	2007-07-01	1899-12-31 04:23:40	39264.2	44.4159	-73.1697	4.9197e+06	645718	18
18302	B37	2007-07-01	1899-12-31 08:42:35	39264.4	44.4168	-73.1664	4.9198e+06	645972	18
18312	B37	2007-07-01	1899-12-31 12:43:15	39264.5	44.4095	-73.1684	4.91899e+06	645837	18
18317	B37	2007-07-01	1899-12-31 22:03:20	39264.9	44.3934	-73.1541	4.91722e+06	647013	18
18324	B37	2007-07-02	1899-12-31 05:03:38	39265.2	44.3952	-73.1482	4.91744e+06	647475	18
18325	B37	2007-07-02	1899-12-31 15:03:42	39265.6	44.3757	-73.1334	4.9153e+06	648704	18
18326	B37	2007-07-02	1899-12-31 20:03:45	39265.8	44.3876	-73.121	4.91665e+06	649664	18
18327	B37	2007-07-03	1899-12-31 00:03:34	39266	44.3876	-73.1211	4.91664e+06	649660	18
18335	B37	2007-07-03	1899-12-31 06:43:53	39266.3	44.3876	-73.1211	4.91665e+06	649659	18
18345	B37	2007-07-03	1899-12-31 10:44:50	39266.4	44.3877	-73.1211	4.91665e+06	649659	18
18353	B37	2007-07-03	1899-12-31 22:22:45	39266.9	44.3876	-73.1209	4.91664e+06	649673	18
18359	B37	2007-07-04	1899-12-31 15:03:55	39267.6	44.3876	-73.121	4.91664e+06	649667	18
18360	B37	2007-07-05	1899-12-31 00:03:31	39268	44.3877	-73.121	4.91666e+06	649662	18
18372	B37	2007-07-05	1899-12-31 04:43:45	39268.2	44.3875	-73.1211	4.91663e+06	649654	18
18385	B37	2007-07-05	1899-12-31 09:02:45	39268.4	44.3878	-73.1211	4.91666e+06	649658	18
18396	B37	2007-07-05	1899-12-31 13:03:45	39268.5	44.3877	-73.1211	4.91665e+06	649656	18
18400	B37	2007-07-05	1899-12-31 19:03:37	39268.8	44.3881	-73.1211	4.91669e+06	649656	18
18404	B37	2007-07-05	1899-12-31 23:03:54	39269	44.3875	-73.1209	4.91663e+06	649672	18
18408	B37	2007-07-06	1899-12-31 05:03:08	39269.2	44.3877	-73.1211	4.91665e+06	649658	18
18409	B37	2007-07-06	1899-12-31 20:03:40	39269.8	44.3878	-73.1211	4.91666e+06	649659	18
18410	B37	2007-07-07	1899-12-31 00:03:58	39270	44.3876	-73.1209	4.91664e+06	649674	18
18421	B37	2007-07-07	1899-12-31 04:44:44	39270.2	44.3877	-73.121	4.91665e+06	649662	18
18432	B37	2007-07-07	1899-12-31 09:03:00	39270.4	44.3876	-73.1208	4.91664e+06	649676	18
18443	B37	2007-07-07	1899-12-31 13:42:00	39270.6	44.3878	-73.1208	4.91666e+06	649679	18
18444	B37	2007-07-07	1899-12-31 22:23:00	39270.9	44.3876	-73.121	4.91664e+06	649665	18
18452	B4	2005-12-17	1899-12-31 23:08:37	38704	44.0512	-73.0876	4.87934e+06	653195	18
18457	B4	2005-12-19	1899-12-31 20:06:38	38705.8	44.0513	-73.0891	4.87935e+06	653076	18
18458	B4	2005-12-20	1899-12-31 00:03:37	38706	44.0511	-73.0883	4.87932e+06	653137	18
18469	B4	2005-12-20	1899-12-31 05:03:37	38706.2	44.0509	-73.0883	4.8793e+06	653136	18
18480	B4	2005-12-20	1899-12-31 09:23:39	38706.4	44.0514	-73.088	4.87936e+06	653161	18
18485	B4	2005-12-20	1899-12-31 13:43:16	38706.6	44.0522	-73.0883	4.87944e+06	653134	18
18487	B4	2005-12-20	1899-12-31 19:03:43	38706.8	44.0534	-73.0879	4.87958e+06	653166	18
18490	B4	2005-12-20	1899-12-31 23:43:49	38707	44.0533	-73.0875	4.87957e+06	653194	18
18491	B4	2005-12-21	1899-12-31 15:03:49	38707.6	44.0533	-73.0876	4.87957e+06	653190	18
18492	B4	2005-12-22	1899-12-31 02:24:52	38708.1	44.054	-73.0897	4.87964e+06	653022	18
18494	B4	2005-12-22	1899-12-31 09:24:57	38708.4	44.0571	-73.0929	4.87998e+06	652757	18
18503	B4	2005-12-24	1899-12-31 22:03:40	38710.9	44.058	-73.0934	4.88008e+06	652713	18
18515	B4	2005-12-25	1899-12-31 12:44:57	38711.5	44.058	-73.0936	4.88008e+06	652699	18
18519	B4	2005-12-25	1899-12-31 22:03:48	38711.9	44.0572	-73.0935	4.87999e+06	652704	18
18524	B4	2005-12-27	1899-12-31 02:03:55	38713.1	44.0573	-73.0938	4.88001e+06	652680	18
18534	B4	2005-12-27	1899-12-31 08:03:32	38713.3	44.0571	-73.0935	4.87998e+06	652706	18
18536	B4	2005-12-27	1899-12-31 13:04:49	38713.5	44.0571	-73.0936	4.87998e+06	652699	18
18538	B4	2005-12-27	1899-12-31 19:03:43	38713.8	44.0571	-73.0942	4.87998e+06	652647	18
18542	B4	2005-12-27	1899-12-31 23:22:35	38714	44.0567	-73.0933	4.87993e+06	652724	18
18545	B4	2005-12-28	1899-12-31 15:03:43	38714.6	44.0558	-73.0877	4.87984e+06	653171	18
18546	B4	2005-12-29	1899-12-31 00:43:43	38715	44.0572	-73.0928	4.88e+06	652762	18
18547	B4	2005-12-29	1899-12-31 06:44:49	38715.3	44.0577	-73.0926	4.88005e+06	652777	18
18557	B4	2005-12-29	1899-12-31 11:03:03	38715.5	44.0647	-73.1021	4.88081e+06	651997	18
18567	B4	2005-12-29	1899-12-31 19:03:24	38715.8	44.0653	-73.1024	4.88088e+06	651970	18
18568	B4	2005-12-30	1899-12-31 10:04:05	38716.4	44.0747	-73.1006	4.88192e+06	652089	18
18569	B4	2005-12-31	1899-12-31 00:03:49	38717	44.0726	-73.1002	4.88169e+06	652127	18
18574	B4	2005-12-31	1899-12-31 04:43:14	38717.2	44.0725	-73.1007	4.88168e+06	652087	18
18577	B4	2005-12-31	1899-12-31 11:44:10	38717.5	44.0725	-73.1008	4.88168e+06	652082	18
18584	B4	2006-01-01	1899-12-31 01:24:31	38718.1	44.0582	-73.0941	4.8801e+06	652659	18
18585	B4	2006-01-01	1899-12-31 13:05:45	38718.5	44.0583	-73.0946	4.88011e+06	652619	18
18586	B4	2006-01-03	1899-12-31 00:24:55	38720	44.0644	-73.0968	4.88079e+06	652421	18
18594	B4	2006-01-03	1899-12-31 05:03:43	38720.2	44.0581	-73.0945	4.8801e+06	652624	18
18596	B4	2006-01-03	1899-12-31 22:24:55	38720.9	44.0585	-73.0938	4.88014e+06	652680	18
18609	B4	2006-01-05	1899-12-31 02:42:49	38722.1	44.0702	-73.1002	4.88143e+06	652135	18
18619	B4	2006-01-05	1899-12-31 06:42:09	38722.3	44.0752	-73.1013	4.88198e+06	652036	18
18631	B4	2006-01-05	1899-12-31 10:43:51	38722.4	44.0602	-73.0948	4.88032e+06	652597	18
18636	B4	2006-01-07	1899-12-31 22:03:38	38724.9	44.057	-73.0941	4.87997e+06	652662	18
18638	B4	2006-01-08	1899-12-31 04:24:06	38725.2	44.0566	-73.0942	4.87993e+06	652653	18
18650	B4	2006-01-08	1899-12-31 08:42:49	38725.4	44.0597	-73.0924	4.88027e+06	652791	18
18653	B4	2006-01-08	1899-12-31 22:44:49	38725.9	44.0576	-73.0953	4.88003e+06	652564	18
18658	B4	2006-01-09	1899-12-31 05:03:11	38726.2	44.0692	-73.106	4.8813e+06	651672	18
18659	B4	2006-01-10	1899-12-31 00:03:09	38727	44.0817	-73.1176	4.88267e+06	650713	18
18671	B4	2006-01-10	1899-12-31 04:22:09	38727.2	44.0797	-73.1187	4.88245e+06	650633	18
18675	B4	2006-01-10	1899-12-31 14:04:49	38727.6	44.0804	-73.1137	4.88253e+06	651028	18
18676	B4	2006-01-10	1899-12-31 19:03:49	38727.8	44.0792	-73.1125	4.8824e+06	651129	18
18679	B4	2006-01-11	1899-12-31 05:03:11	38728.2	44.0797	-73.1185	4.88245e+06	650644	18
18680	B4	2006-01-11	1899-12-31 10:03:49	38728.4	44.0765	-73.1199	4.88209e+06	650545	18
18681	B4	2006-01-11	1899-12-31 15:03:43	38728.6	44.0746	-73.1177	4.88188e+06	650725	18
18682	B4	2006-01-11	1899-12-31 20:03:49	38728.8	44.0767	-73.1177	4.88212e+06	650721	18
18683	B4	2006-01-12	1899-12-31 00:04:43	38729	44.0789	-73.1182	4.88236e+06	650669	18
18696	B4	2006-01-12	1899-12-31 04:22:55	38729.2	44.075	-73.1218	4.88192e+06	650398	18
18708	B4	2006-01-12	1899-12-31 08:22:49	38729.3	44.0747	-73.1227	4.88188e+06	650325	18
18719	B4	2006-01-12	1899-12-31 13:23:43	38729.6	44.0792	-73.1159	4.8824e+06	650859	18
18722	B4	2006-01-13	1899-12-31 10:04:44	38730.4	44.0703	-73.1091	4.88142e+06	651421	18
18723	B4	2006-01-13	1899-12-31 15:03:44	38730.6	44.0711	-73.0994	4.88153e+06	652198	18
18724	B4	2006-01-13	1899-12-31 20:03:49	38730.8	44.0684	-73.1015	4.88123e+06	652038	18
18725	B4	2006-01-14	1899-12-31 00:03:43	38731	44.0731	-73.1042	4.88174e+06	651811	18
18738	B4	2006-01-14	1899-12-31 04:22:43	38731.2	44.0712	-73.1032	4.88153e+06	651893	18
18750	B4	2006-01-14	1899-12-31 08:22:23	38731.3	44.0713	-73.1031	4.88154e+06	651898	18
18762	B4	2006-01-14	1899-12-31 12:22:43	38731.5	44.0728	-73.1038	4.88171e+06	651839	18
18768	B4	2006-01-14	1899-12-31 19:03:15	38731.8	44.0694	-73.1021	4.88133e+06	651984	18
18773	B4	2006-01-14	1899-12-31 23:22:37	38732	44.0723	-73.1037	4.88165e+06	651853	18
18784	B4	2006-01-15	1899-12-31 11:04:54	38732.5	44.0664	-73.0966	4.88101e+06	652437	18
18786	B4	2006-01-16	1899-12-31 15:04:43	38733.6	44.0576	-73.0931	4.88004e+06	652736	18
18787	B4	2006-01-17	1899-12-31 02:04:23	38734.1	44.0578	-73.092	4.88006e+06	652823	18
18792	B4	2006-01-17	1899-12-31 13:23:43	38734.6	44.0571	-73.0936	4.87998e+06	652696	18
18795	B4	2006-01-17	1899-12-31 19:03:43	38734.8	44.065	-73.0978	4.88085e+06	652342	18
18800	B4	2006-01-17	1899-12-31 23:22:49	38735	44.0741	-73.1039	4.88185e+06	651829	18
18803	B4	2006-01-18	1899-12-31 05:03:43	38735.2	44.0697	-73.11	4.88136e+06	651351	18
18804	B4	2006-01-18	1899-12-31 15:03:43	38735.6	44.0772	-73.1111	4.88218e+06	651249	18
18805	B4	2006-01-19	1899-12-31 00:23:11	38736	44.0727	-73.1128	4.88168e+06	651121	18
18818	B4	2006-01-19	1899-12-31 04:42:43	38736.2	44.0702	-73.1174	4.88139e+06	650759	18
18825	B4	2006-01-19	1899-12-31 11:04:11	38736.5	44.0649	-73.1142	4.88081e+06	651031	18
18833	B4	2006-01-19	1899-12-31 19:03:43	38736.8	44.0691	-73.1157	4.88127e+06	650900	18
18838	B4	2006-01-19	1899-12-31 23:22:49	38737	44.0763	-73.12	4.88207e+06	650532	18
18841	B4	2006-01-20	1899-12-31 05:03:54	38737.2	44.0837	-73.1124	4.8829e+06	651127	18
18842	B4	2006-01-20	1899-12-31 10:03:20	38737.4	44.0894	-73.1056	4.88355e+06	651656	18
18843	B4	2006-01-20	1899-12-31 15:03:38	38737.6	44.0884	-73.1058	4.88343e+06	651640	18
18844	B4	2006-01-21	1899-12-31 00:03:48	38738	44.0736	-73.1105	4.88179e+06	651301	18
18857	B4	2006-01-21	1899-12-31 04:23:38	38738.2	44.0713	-73.117	4.88151e+06	650792	18
18867	B4	2006-01-21	1899-12-31 08:23:39	38738.3	44.0712	-73.1171	4.8815e+06	650783	18
18879	B4	2006-01-21	1899-12-31 12:42:38	38738.5	44.0712	-73.117	4.8815e+06	650788	18
18884	B4	2006-01-21	1899-12-31 19:03:49	38738.8	44.0715	-73.1162	4.88154e+06	650851	18
18888	B4	2006-01-21	1899-12-31 23:22:49	38739	44.0713	-73.117	4.88151e+06	650786	18
18899	B4	2006-01-22	1899-12-31 03:23:49	38739.1	44.0711	-73.117	4.8815e+06	650786	18
18911	B4	2006-01-22	1899-12-31 07:23:06	38739.3	44.0712	-73.1169	4.88151e+06	650794	18
18923	B4	2006-01-22	1899-12-31 11:42:38	38739.5	44.0712	-73.117	4.8815e+06	650788	18
18931	B4	2006-01-22	1899-12-31 19:03:38	38739.8	44.0711	-73.1171	4.88149e+06	650784	18
18933	B4	2006-01-22	1899-12-31 23:23:38	38740	44.0728	-73.118	4.88168e+06	650704	18
18936	B4	2006-01-23	1899-12-31 05:03:23	38740.2	44.0709	-73.1166	4.88147e+06	650823	18
18937	B4	2006-01-23	1899-12-31 10:03:54	38740.4	44.0709	-73.1166	4.88147e+06	650824	18
18938	B4	2006-01-23	1899-12-31 20:03:40	38740.8	44.0684	-73.1139	4.8812e+06	651045	18
18939	B4	2006-01-24	1899-12-31 00:03:38	38741	44.0685	-73.1138	4.88121e+06	651054	18
18949	B4	2006-01-24	1899-12-31 04:03:38	38741.2	44.0683	-73.1148	4.88119e+06	650975	18
18957	B4	2006-01-24	1899-12-31 08:03:12	38741.3	44.0685	-73.1142	4.88121e+06	651015	18
18965	B4	2006-01-24	1899-12-31 12:03:37	38741.5	44.0686	-73.1144	4.88122e+06	650999	18
18970	B4	2006-01-24	1899-12-31 19:03:38	38741.8	44.0686	-73.1142	4.88122e+06	651020	18
18973	B4	2006-01-25	1899-12-31 00:03:00	38742	44.0708	-73.1165	4.88147e+06	650828	18
18974	B4	2006-01-25	1899-12-31 15:03:00	38742.6	44.0728	-73.1183	4.88168e+06	650681	18
18975	B4	2006-01-26	1899-12-31 00:03:00	38743	44.0707	-73.116	4.88145e+06	650873	18
18981	B4	2006-01-26	1899-12-31 08:23:00	38743.3	44.0709	-73.1164	4.88147e+06	650839	18
18986	B4	2006-01-26	1899-12-31 12:42:00	38743.5	44.071	-73.1148	4.88149e+06	650966	18
22231	B41	2007-06-24	1899-12-31 23:21:08	39258	44.0333	-73.3884	4.87684e+06	629140	18
22240	B41	2007-06-25	1899-12-31 03:21:56	39258.1	44.0301	-73.4038	4.87645e+06	627908	18
22253	B41	2007-06-25	1899-12-31 07:40:50	39258.3	44.0394	-73.4179	4.87746e+06	626758	18
22255	B41	2007-06-25	1899-12-31 12:01:16	39258.5	44.0394	-73.4178	4.87747e+06	626770	18
22256	B41	2007-06-25	1899-12-31 16:41:16	39258.7	44.058	-73.4108	4.87954e+06	627287	18
22268	B41	2007-06-25	1899-12-31 21:00:23	39258.9	44.0689	-73.3537	4.88085e+06	631835	18
22279	B41	2007-06-26	1899-12-31 01:01:03	39259	44.0959	-73.3436	4.88386e+06	632585	18
22290	B41	2007-06-26	1899-12-31 05:20:48	39259.2	44.1165	-73.3214	4.88618e+06	634321	18
22299	B41	2007-06-26	1899-12-31 12:00:59	39259.5	44.1134	-73.3314	4.88582e+06	633528	18
22300	B41	2007-06-26	1899-12-31 15:00:59	39259.6	44.1135	-73.3315	4.88583e+06	633519	18
22310	B41	2007-06-26	1899-12-31 19:01:03	39259.8	44.1131	-73.3311	4.88579e+06	633551	18
22322	B41	2007-06-26	1899-12-31 23:20:18	39260	44.1132	-73.332	4.8858e+06	633480	18
22334	B41	2007-06-27	1899-12-31 03:20:49	39260.1	44.1131	-73.332	4.88579e+06	633479	18
22346	B41	2007-06-27	1899-12-31 07:20:48	39260.3	44.1109	-73.336	4.88554e+06	633161	18
22349	B41	2007-06-27	1899-12-31 15:00:56	39260.6	44.1133	-73.3316	4.88581e+06	633505	18
22359	B41	2007-06-27	1899-12-31 19:00:26	39260.8	44.1148	-73.3321	4.88597e+06	633461	18
22371	B41	2007-06-27	1899-12-31 23:01:17	39261	44.1045	-73.3325	4.88483e+06	633456	18
22376	B41	2007-06-28	1899-12-31 03:01:00	39261.1	44.1126	-73.3325	4.88573e+06	633442	18
22385	B41	2007-06-28	1899-12-31 07:21:30	39261.3	44.0987	-73.3357	4.88418e+06	633216	18
22388	B41	2007-06-28	1899-12-31 19:40:59	39261.8	44.0917	-73.3351	4.8834e+06	633279	18
22399	B41	2007-06-28	1899-12-31 23:40:23	39262	44.1068	-73.3679	4.88503e+06	630617	18
22407	B41	2007-06-29	1899-12-31 03:40:28	39262.2	44.1352	-73.3504	4.88822e+06	631956	18
22417	B41	2007-06-29	1899-12-31 07:40:58	39262.3	44.1274	-73.3422	4.88736e+06	632629	18
22419	B41	2007-06-29	1899-12-31 15:00:58	39262.6	44.1089	-73.384	4.88524e+06	629321	18
22429	B41	2007-06-29	1899-12-31 19:00:23	39262.8	44.1067	-73.3885	4.88498e+06	628969	18
22441	B41	2007-06-29	1899-12-31 23:01:19	39263	44.0783	-73.403	4.88181e+06	627869	18
22453	B41	2007-06-30	1899-12-31 03:01:16	39263.1	44.0772	-73.4021	4.88169e+06	627945	18
22462	B41	2007-06-30	1899-12-31 07:01:10	39263.3	44.0494	-73.4186	4.87857e+06	626682	18
22465	B41	2007-06-30	1899-12-31 16:20:49	39263.7	44.0503	-73.4174	4.87868e+06	626776	18
22475	B41	2007-06-30	1899-12-31 20:21:03	39263.8	44.0777	-73.4022	4.88175e+06	627932	18
22487	B41	2007-07-01	1899-12-31 00:41:38	39264	44.0776	-73.402	4.88174e+06	627955	18
22497	B41	2007-07-01	1899-12-31 04:41:10	39264.2	44.0776	-73.4024	4.88174e+06	627922	18
22505	B41	2007-07-01	1899-12-31 09:01:18	39264.4	44.0777	-73.4021	4.88175e+06	627943	18
22507	B41	2007-07-01	1899-12-31 16:00:59	39264.7	44.0776	-73.4022	4.88173e+06	627937	18
22516	B41	2007-07-01	1899-12-31 20:00:16	39264.8	44.0499	-73.3849	4.87868e+06	629379	18
22527	B41	2007-07-02	1899-12-31 00:00:42	39265	44.0317	-73.3986	4.87664e+06	628320	18
22537	B41	2007-07-02	1899-12-31 04:01:04	39265.2	44.0428	-73.3472	4.87796e+06	632419	18
22549	B41	2007-07-02	1899-12-31 09:00:59	39265.4	44.041	-73.3351	4.87778e+06	633389	18
22551	B41	2007-07-02	1899-12-31 15:00:49	39265.6	44.0598	-73.3458	4.87985e+06	632490	18
22560	B41	2007-07-02	1899-12-31 19:00:51	39265.8	44.066	-73.3447	4.88053e+06	632567	18
22571	B41	2007-07-02	1899-12-31 23:01:01	39266	44.0844	-73.3485	4.88257e+06	632217	18
22583	B41	2007-07-03	1899-12-31 03:20:25	39266.1	44.0852	-73.3527	4.88265e+06	631879	18
22592	B41	2007-07-03	1899-12-31 07:21:16	39266.3	44.0879	-73.3553	4.88295e+06	631671	18
22595	B41	2007-07-03	1899-12-31 17:01:08	39266.7	44.1229	-73.3358	4.88687e+06	633150	18
22607	B41	2007-07-03	1899-12-31 21:20:28	39266.9	44.1202	-73.372	4.88651e+06	630261	18
22618	B41	2007-07-04	1899-12-31 01:21:14	39267.1	44.1226	-73.3773	4.88677e+06	629832	18
22631	B41	2007-07-04	1899-12-31 05:40:23	39267.2	44.1436	-73.3318	4.88918e+06	633422	18
22639	B41	2007-07-04	1899-12-31 12:00:59	39267.5	44.1373	-73.3292	4.88848e+06	633645	18
22641	B41	2007-07-04	1899-12-31 16:01:06	39267.7	44.1373	-73.3293	4.88848e+06	633638	18
22654	B41	2007-07-04	1899-12-31 20:20:38	39267.8	44.1334	-73.3314	4.88804e+06	633475	18
22665	B41	2007-07-05	1899-12-31 00:20:49	39268	44.1196	-73.3576	4.88647e+06	631410	18
22677	B41	2007-07-05	1899-12-31 05:01:18	39268.2	44.1079	-73.3859	4.88512e+06	629173	18
22686	B41	2007-07-05	1899-12-31 09:01:03	39268.4	44.1082	-73.385	4.88516e+06	629246	18
22688	B41	2007-07-05	1899-12-31 15:01:13	39268.6	44.0955	-73.3867	4.88374e+06	629138	18
22698	B41	2007-07-05	1899-12-31 19:01:04	39268.8	44.0825	-73.4075	4.88226e+06	627497	18
22708	B41	2007-07-05	1899-12-31 23:21:08	39269	44.0342	-73.4058	4.87691e+06	627737	18
22717	B41	2007-07-06	1899-12-31 03:40:27	39269.2	44.031	-73.3807	4.87659e+06	629756	18
22728	B41	2007-07-06	1899-12-31 07:40:25	39269.3	44.051	-73.3615	4.87884e+06	631254	18
22729	B41	2007-07-06	1899-12-31 18:01:14	39269.8	44.0575	-73.3587	4.87957e+06	631460	18
22741	B41	2007-07-06	1899-12-31 22:20:26	39269.9	44.0668	-73.353	4.88061e+06	631899	18
22752	B41	2007-07-07	1899-12-31 02:21:00	39270.1	44.0417	-73.3461	4.87783e+06	632510	18
22762	B41	2007-07-07	1899-12-31 06:40:22	39270.3	44.038	-73.3493	4.87742e+06	632257	18
22767	B41	2007-07-07	1899-12-31 12:01:16	39270.5	44.0257	-73.3459	4.87606e+06	632557	18
22769	B41	2007-07-07	1899-12-31 16:01:15	39270.7	44.005	-73.3445	4.87376e+06	632719	18
22781	B41	2007-07-07	1899-12-31 20:21:19	39270.8	44.031	-73.3469	4.87665e+06	632466	18
22791	B41	2007-07-08	1899-12-31 00:21:19	39271	44.0309	-73.3469	4.87664e+06	632466	18
22803	B41	2007-07-08	1899-12-31 04:21:01	39271.2	44.0311	-73.3466	4.87666e+06	632488	18
22814	B41	2007-07-08	1899-12-31 09:01:18	39271.4	44.0311	-73.3468	4.87666e+06	632476	18
22815	B41	2007-07-08	1899-12-31 16:21:19	39271.7	44.057	-73.3415	4.87954e+06	632839	18
22826	B41	2007-07-08	1899-12-31 20:40:25	39271.9	44.0709	-73.3457	4.88108e+06	632474	18
22838	B41	2007-07-09	1899-12-31 00:41:16	39272	44.0844	-73.3457	4.88258e+06	632443	18
22850	B41	2007-07-09	1899-12-31 04:41:10	39272.2	44.0906	-73.345	4.88326e+06	632487	18
22859	B41	2007-07-09	1899-12-31 09:01:17	39272.4	44.0905	-73.3451	4.88326e+06	632482	18
22861	B41	2007-07-09	1899-12-31 15:00:49	39272.6	44.0866	-73.3451	4.88282e+06	632487	18
22871	B41	2007-07-09	1899-12-31 19:00:17	39272.8	44.0848	-73.3441	4.88263e+06	632568	18
22882	B41	2007-07-09	1899-12-31 23:00:50	39273	44.0685	-73.3523	4.8808e+06	631953	18
22894	B41	2007-07-10	1899-12-31 03:00:18	39273.1	44.0509	-73.3512	4.87885e+06	632078	18
22904	B41	2007-07-10	1899-12-31 07:00:43	39273.3	44.0447	-73.351	4.87816e+06	632112	18
22908	B41	2007-07-10	1899-12-31 12:00:59	39273.5	44.033	-73.3582	4.87685e+06	631555	18
22910	B41	2007-07-10	1899-12-31 16:00:49	39273.7	44.0261	-73.3597	4.87608e+06	631456	18
22921	B41	2007-07-10	1899-12-31 20:00:59	39273.8	44.0365	-73.3875	4.87719e+06	629201	18
22932	B41	2007-07-11	1899-12-31 00:00:58	39274	44.0304	-73.3949	4.8765e+06	628624	18
22940	B41	2007-07-11	1899-12-31 05:01:36	39274.2	44.0299	-73.3914	4.87645e+06	628903	18
22949	B41	2007-07-11	1899-12-31 09:01:15	39274.4	44.0234	-73.3925	4.87573e+06	628831	18
22950	B41	2007-07-11	1899-12-31 15:01:13	39274.6	44.0279	-73.3939	4.87623e+06	628708	18
22959	B41	2007-07-11	1899-12-31 19:01:02	39274.8	44.0264	-73.3989	4.87605e+06	628311	18
22970	B41	2007-07-11	1899-12-31 23:01:00	39275	44.0339	-73.4123	4.87686e+06	627219	18
22983	B41	2007-07-12	1899-12-31 03:21:00	39275.1	44.0355	-73.4196	4.87703e+06	626632	18
22996	B41	2007-07-12	1899-12-31 07:40:55	39275.3	44.0364	-73.4195	4.87713e+06	626636	18
22998	B41	2007-07-12	1899-12-31 12:01:04	39275.5	44.0365	-73.4195	4.87714e+06	626640	18
23000	B41	2007-07-12	1899-12-31 16:01:18	39275.7	44.037	-73.4195	4.87719e+06	626633	18
23012	B41	2007-07-12	1899-12-31 20:20:24	39275.8	44.0497	-73.4178	4.87861e+06	626746	18
23021	B41	2007-07-13	1899-12-31 00:20:55	39276	44.0368	-73.4194	4.87717e+06	626642	18
23030	B41	2007-07-13	1899-12-31 04:21:28	39276.2	44.0377	-73.4117	4.87729e+06	627258	18
23031	B41	2007-07-13	1899-12-31 17:02:19	39276.7	44.0432	-73.4135	4.8779e+06	627106	18
23043	B41	2007-07-13	1899-12-31 21:20:18	39276.9	44.0453	-73.3481	4.87823e+06	632337	18
23054	B41	2007-07-14	1899-12-31 01:20:42	39277.1	44.0317	-73.3352	4.87674e+06	633400	18
23065	B41	2007-07-14	1899-12-31 05:20:18	39277.2	44.0297	-73.3503	4.87649e+06	632195	18
23074	B41	2007-07-14	1899-12-31 12:01:14	39277.5	43.9935	-73.3542	4.87247e+06	631965	18
23075	B41	2007-07-14	1899-12-31 17:01:16	39277.7	43.9889	-73.3603	4.87195e+06	631488	18
23086	B41	2007-07-14	1899-12-31 21:20:25	39277.9	43.9839	-73.3564	4.8714e+06	631812	18
23098	B41	2007-07-15	1899-12-31 01:20:19	39278.1	43.9967	-73.363	4.87281e+06	631255	18
23106	B41	2007-07-15	1899-12-31 05:20:18	39278.2	44.026	-73.36	4.87607e+06	631430	18
23112	B41	2007-07-15	1899-12-31 16:21:15	39278.7	44.072	-73.3577	4.88118e+06	631507	18
23122	B41	2007-07-15	1899-12-31 20:40:51	39278.9	44.1102	-73.3837	4.88538e+06	629346	18
23134	B41	2007-07-16	1899-12-31 00:40:18	39279	44.1309	-73.3501	4.88773e+06	631988	18
23145	B41	2007-07-16	1899-12-31 04:40:55	39279.2	44.1218	-73.3493	4.88672e+06	632074	18
23155	B41	2007-07-16	1899-12-31 12:01:19	39279.5	44.1426	-73.3353	4.88906e+06	633150	18
23157	B41	2007-07-16	1899-12-31 16:40:50	39279.7	44.1425	-73.3351	4.88905e+06	633159	18
23167	B41	2007-07-16	1899-12-31 20:40:29	39279.9	44.1366	-73.3512	4.88836e+06	631884	18
23179	B41	2007-07-17	1899-12-31 00:40:53	39280	44.1199	-73.3721	4.88648e+06	630250	18
23190	B41	2007-07-17	1899-12-31 04:40:48	39280.2	44.0861	-73.3954	4.88269e+06	628460	18
23200	B41	2007-07-17	1899-12-31 12:01:14	39280.5	44.0852	-73.3951	4.88259e+06	628485	18
23201	B41	2007-07-17	1899-12-31 15:00:49	39280.6	44.0839	-73.3955	4.88244e+06	628462	18
23208	B41	2007-07-17	1899-12-31 19:00:33	39280.8	44.083	-73.4053	4.88233e+06	627679	18
23220	B41	2007-07-17	1899-12-31 23:00:50	39281	44.0478	-73.4166	4.8784e+06	626846	18
23230	B41	2007-07-18	1899-12-31 03:01:15	39281.1	44.0409	-73.3843	4.87768e+06	629452	18
23243	B41	2007-07-18	1899-12-31 07:20:48	39281.3	44.0466	-73.3683	4.87835e+06	630715	18
23246	B41	2007-07-18	1899-12-31 12:01:17	39281.5	44.0466	-73.369	4.87834e+06	630662	18
23248	B41	2007-07-18	1899-12-31 16:01:03	39281.7	44.0514	-73.3607	4.87889e+06	631320	18
23261	B41	2007-07-18	1899-12-31 20:20:59	39281.8	44.0446	-73.3277	4.87819e+06	633972	18
23271	B41	2007-07-19	1899-12-31 00:20:32	39282	44.0625	-73.3336	4.88017e+06	633464	18
23282	B41	2007-07-19	1899-12-31 04:20:32	39282.2	44.0652	-73.3311	4.88046e+06	633657	18
23293	B41	2007-07-19	1899-12-31 09:00:49	39282.4	44.0659	-73.3242	4.88055e+06	634204	18
23294	B41	2007-07-19	1899-12-31 18:21:15	39282.8	44.0661	-73.325	4.88058e+06	634145	18
23306	B41	2007-07-19	1899-12-31 22:21:02	39282.9	44.0667	-73.3419	4.88062e+06	632790	18
23317	B41	2007-07-20	1899-12-31 02:40:48	39283.1	44.0728	-73.3436	4.88129e+06	632642	18
23329	B41	2007-07-20	1899-12-31 06:40:47	39283.3	44.0729	-73.3435	4.8813e+06	632648	18
23334	B41	2007-07-20	1899-12-31 12:00:54	39283.5	44.0824	-73.3463	4.88236e+06	632404	18
23335	B41	2007-07-20	1899-12-31 16:21:19	39283.7	44.0962	-73.3435	4.88389e+06	632593	18
23348	B41	2007-07-20	1899-12-31 20:40:31	39283.9	44.0898	-73.3246	4.88321e+06	634124	18
23359	B41	2007-07-21	1899-12-31 00:40:30	39284	44.1144	-73.3275	4.88594e+06	633831	18
23370	B41	2007-07-21	1899-12-31 04:40:58	39284.2	44.1226	-73.3643	4.88679e+06	630870	18
23380	B41	2007-07-21	1899-12-31 09:01:02	39284.4	44.1183	-73.376	4.88629e+06	629946	18
23382	B41	2007-07-21	1899-12-31 16:40:58	39284.7	44.1069	-73.3601	4.88505e+06	631242	18
23393	B41	2007-07-21	1899-12-31 20:42:02	39284.9	44.0709	-73.3527	4.88107e+06	631917	18
23405	B41	2007-07-22	1899-12-31 01:00:59	39285	44.0491	-73.3533	4.87864e+06	631918	18
23417	B41	2007-07-22	1899-12-31 05:00:27	39285.2	44.0489	-73.3534	4.87862e+06	631903	18
23425	B41	2007-07-22	1899-12-31 09:00:49	39285.4	44.0315	-73.3497	4.87669e+06	632241	18
23426	B41	2007-07-22	1899-12-31 16:41:14	39285.7	44.0225	-73.3424	4.87571e+06	632846	18
23438	B41	2007-07-22	1899-12-31 21:20:34	39285.9	44.0032	-73.3438	4.87356e+06	632782	18
23449	B41	2007-07-23	1899-12-31 01:20:24	39286.1	44.0335	-73.3352	4.87694e+06	633399	18
23461	B41	2007-07-23	1899-12-31 05:20:57	39286.2	44.0489	-73.3366	4.87865e+06	633250	18
23468	B41	2007-07-23	1899-12-31 12:00:55	39286.5	44.0627	-73.3587	4.88015e+06	631450	18
23470	B41	2007-07-23	1899-12-31 16:00:49	39286.7	44.0634	-73.3584	4.88023e+06	631475	18
23481	B41	2007-07-23	1899-12-31 20:00:26	39286.8	44.0367	-73.3639	4.87725e+06	631093	18
23493	B41	2007-07-24	1899-12-31 00:00:52	39287	44.036	-73.3865	4.87713e+06	629282	18
23503	B41	2007-07-24	1899-12-31 04:00:52	39287.2	44.0142	-73.3923	4.87471e+06	628862	18
23513	B41	2007-07-24	1899-12-31 09:01:07	39287.4	44.0226	-73.3422	4.87572e+06	632866	18
23515	B41	2007-07-24	1899-12-31 15:01:04	39287.6	44.0073	-73.3446	4.87402e+06	632708	18
23523	B41	2007-07-24	1899-12-31 19:20:52	39287.8	43.9976	-73.3505	4.87293e+06	632257	18
23535	B41	2007-07-24	1899-12-31 23:20:17	39288	44.0199	-73.3405	4.87542e+06	633008	18
23546	B41	2007-07-25	1899-12-31 03:20:55	39288.1	44.0477	-73.3226	4.87854e+06	634376	18
23558	B41	2007-07-25	1899-12-31 07:20:55	39288.3	44.061	-73.3369	4.87999e+06	633203	18
23560	B41	2007-07-25	1899-12-31 16:00:59	39288.7	44.0745	-73.3473	4.88148e+06	632340	18
23572	B41	2007-07-25	1899-12-31 20:00:23	39288.8	44.0785	-73.3431	4.88192e+06	632669	18
23582	B41	2007-07-26	1899-12-31 00:02:01	39289	44.0683	-73.3551	4.88078e+06	631731	18
23594	B41	2007-07-26	1899-12-31 04:20:17	39289.2	44.0697	-73.3661	4.88092e+06	630840	18
23602	B41	2007-07-26	1899-12-31 12:01:59	39289.5	44.0578	-73.3929	4.87955e+06	628725	18
23603	B41	2007-07-26	1899-12-31 16:01:36	39289.7	44.0473	-73.3847	4.8784e+06	629404	18
23616	B41	2007-07-26	1899-12-31 20:20:42	39289.8	44.0301	-73.4008	4.87646e+06	628151	18
23626	B41	2007-07-27	1899-12-31 00:20:59	39290	44.0429	-73.3781	4.87792e+06	629943	18
23637	B41	2007-07-27	1899-12-31 04:20:46	39290.2	44.0297	-73.3631	4.87648e+06	631169	18
23647	B41	2007-07-27	1899-12-31 09:01:15	39290.4	44.0256	-73.3616	4.87602e+06	631301	18
23649	B41	2007-07-27	1899-12-31 16:00:59	39290.7	44.0349	-73.3481	4.87707e+06	632359	18
23657	B41	2007-07-27	1899-12-31 20:00:39	39290.8	44.0633	-73.3607	4.88021e+06	631288	18
23668	B41	2007-07-28	1899-12-31 00:00:28	39291	44.0862	-73.3448	4.88278e+06	632510	18
23680	B41	2007-07-28	1899-12-31 04:00:58	39291.2	44.0961	-73.3372	4.8839e+06	633097	18
23690	B41	2007-07-28	1899-12-31 09:00:50	39291.4	44.099	-73.3373	4.88421e+06	633084	18
23692	B41	2007-07-28	1899-12-31 15:01:18	39291.6	44.1138	-73.3301	4.88587e+06	633626	18
23697	B41	2007-07-28	1899-12-31 19:20:29	39291.8	44.1167	-73.3322	4.88619e+06	633452	18
23706	B41	2007-07-28	1899-12-31 23:20:48	39292	44.1184	-73.3325	4.88638e+06	633421	18
23718	B41	2007-07-29	1899-12-31 03:40:50	39292.2	44.1449	-73.3388	4.88931e+06	632864	18
23729	B41	2007-07-29	1899-12-31 07:40:48	39292.3	44.1389	-73.3446	4.88863e+06	632411	18
23731	B41	2007-07-29	1899-12-31 16:01:19	39292.7	44.1253	-73.3448	4.88712e+06	632424	18
23743	B41	2007-07-29	1899-12-31 20:01:09	39292.8	44.1223	-73.3761	4.88674e+06	629925	18
23753	B41	2007-07-30	1899-12-31 00:01:02	39293	44.0915	-73.396	4.88328e+06	628403	18
23764	B41	2007-07-30	1899-12-31 04:20:58	39293.2	44.0491	-73.4187	4.87854e+06	626677	18
23775	B41	2007-07-30	1899-12-31 12:00:59	39293.5	44.0483	-73.418	4.87846e+06	626735	18
23777	B41	2007-07-30	1899-12-31 16:00:17	39293.7	44.0483	-73.4179	4.87846e+06	626739	18
23789	B41	2007-07-30	1899-12-31 20:00:18	39293.8	44.0483	-73.4177	4.87846e+06	626755	18
23800	B41	2007-07-31	1899-12-31 00:00:59	39294	44.0408	-73.3933	4.87766e+06	628731	18
23812	B41	2007-07-31	1899-12-31 04:00:26	39294.2	44.0484	-73.4178	4.87846e+06	626747	18
23822	B41	2007-07-31	1899-12-31 09:01:01	39294.4	44.0481	-73.4176	4.87844e+06	626763	18
23823	B41	2007-07-31	1899-12-31 15:01:35	39294.6	44.0493	-73.4185	4.87857e+06	626695	18
23829	B41	2007-07-31	1899-12-31 19:20:48	39294.8	44.0483	-73.4176	4.87845e+06	626764	18
23841	B41	2007-07-31	1899-12-31 23:20:27	39295	44.0484	-73.4178	4.87847e+06	626750	18
23853	B41	2007-08-01	1899-12-31 03:20:27	39295.1	44.0482	-73.4181	4.87844e+06	626729	18
23865	B41	2007-08-01	1899-12-31 07:21:17	39295.3	44.0485	-73.418	4.87848e+06	626733	18
23867	B41	2007-08-01	1899-12-31 12:01:11	39295.5	44.0485	-73.4181	4.87848e+06	626721	18
23869	B41	2007-08-01	1899-12-31 16:21:07	39295.7	44.0483	-73.4184	4.87846e+06	626704	18
23882	B41	2007-08-01	1899-12-31 20:40:26	39295.9	44.0532	-73.4146	4.879e+06	626995	18
23892	B41	2007-08-02	1899-12-31 00:40:18	39296	44.0483	-73.4181	4.87845e+06	626727	18
23902	B41	2007-08-02	1899-12-31 04:40:22	39296.2	44.0493	-73.4188	4.87856e+06	626669	18
23912	B41	2007-08-02	1899-12-31 18:41:17	39296.8	44.0467	-73.3978	4.8783e+06	628353	18
23923	B41	2007-08-02	1899-12-31 23:00:50	39297	44.0429	-73.3504	4.87796e+06	632157	18
23934	B41	2007-08-03	1899-12-31 03:20:59	39297.1	44.0117	-73.3327	4.87453e+06	633651	18
23945	B41	2007-08-03	1899-12-31 07:21:07	39297.3	44.002	-73.3436	4.87342e+06	632797	18
[truncated: 428 more rows]
